# Supplementary material for: Multigenerational Heat Selection Enhancing Thermal Acclimation and Transcriptional Response of Hsps to Heat Stress in Spodoptera frugiperda Male Adults
Source: Insects. 2025 Aug 18;16(8):860. doi: 10.3390/insects16080860 (PMC12386844; doi:10.3390/insects16080860)
Supplement: Supplementary file 1 [file insects-16-00860-s001.zip › insects-3700500-supplementary/insects-3700500. Supplimental files/Table S1-S7.xlsx]

## Sheet: Table S1
Table S1 Primers for real-time quantitative PCR
Gene ID	Forward Primer (5' to 3')	Reverse Primer (5' to 3')	Annotation
LOC118279073 (reference gene)	CTGTCCACCTTCCAGCAGAT	AGCACCACAATACACAGCACT	actin
LOC118271247	AGCAGCTCAACTCAGATCCG	GTGTGTGACGGGGAAGTAGG	T-complex protein 11-like protein 1
LOC118280708	GATTGGCCGTATCGAGGGAG	TAATTCTGAGTTCGCGCCGA	major heat shock 70 kDa protein Ba-like
LOC118269689	CATGCCCCAGATGTTCCGTA	CTGGGTTCAAGTCGTCGTGA	E3 ubiquitin-protein ligase RNF19A-like
LOC118265535	AGCGGAGTTGACGACCTTTC	AGTCGTTCACTCGCCTGTTT	putative fatty acyl-CoA reductase CG5065
LOC118267758	ACGAGACGGTACAGCAACTG	TGGCGTAAATCAAGGTACTCCA	toll-like receptor 6
LOC118280706	TGATCGGTCAGTTCGGTGTG	GCTCGTCGTCATTGTGCTTC	heat shock protein 83
LOC118282298	GAACGAGCCATGACGAAGGA	CAGGATTCCGTTCGCGTCTA	heat shock protein 68-like
LOC118272043	GACTCCTGGTGGTTCCAGTG	GCTGGCATACGAGTAGACCC	fatty-acid amide hydrolase 2-like
LOC118270316	GTCAGCCTCAGAATGCCAGT	GCAATGCACCGGGATAACAC	cytochrome P450 4V2-like
LOC118268354	TGACCTGTCATTGGTGGAGC	GTTGTCAGCGTCGTATGCAC	membrane alanyl aminopeptidase-like

## Sheet: Table S2
Table S2 Summary of the quality of all sample sequencing data
#Sample_ID	Raw_reads	Raw_bases	Clean_reads	Clean_Bases	Error%	Q20%	Q30%	GC%	Total_mapped	Mapped ratio (%)	Multiple_mapped	Unique_mapped
CKF1_HS_1	44175480	6670497480	43687116	6493407179	0.0292	95.26	92.59	44.97	31152438	0.7131	3581573(8.2%)	27570865(63.11%)
CKF1_HS_2	43194128	6522313328	42754990	6365984676	0.0288	95.42	92.81	44.53	31859810	0.7452	3628587(8.49%)	28231223(66.03%)
CKF1_HS_3	46740928	7057880128	46232636	6867713109	0.029	95.33	92.67	45.01	33093274	0.7158	3841226(8.31%)	29252048(63.27%)
CKF4_HS_1	51227946	7735419846	50681456	7514893108	0.0293	95.2	92.5	43.83	35444148	0.6994	3510470(6.93%)	31933678(63.01%)
CKF4_HS_2	46353032	6999307832	45876908	6797593249	0.0292	95.26	92.6	43.65	32295941	0.704	3625508(7.9%)	28670433(62.49%)
CKF4_HS_3	44638596	6740427996	44185888	6553374576	0.0289	95.43	92.78	43.65	31199458	0.7061	3757048(8.5%)	27442410(62.11%)
T1F1_HS_1	44418292	6707162092	43882402	6544277860	0.0289	95.44	92.76	45.99	32969378	0.7513	4223849(9.63%)	28745529(65.51%)
T1F1_HS_2	44209340	6675610340	43755080	6504956251	0.0287	95.48	92.87	43.42	31931542	0.7298	3183000(7.27%)	28748542(65.7%)
T1F1_HS_3	47368042	7152574342	46890536	6994183416	0.0287	95.46	92.88	44.05	35829527	0.7641	3824167(8.16%)	32005360(68.26%)
T1F4_HS_1	50321406	7598532306	49789598	7395346012	0.0292	95.26	92.58	43.96	37949312	0.7622	4274960(8.59%)	33674352(67.63%)
T1F4_HS_2	43873852	6624951652	43391924	6455314252	0.029	95.36	92.69	45.23	31471935	0.7253	3758003(8.66%)	27713932(63.87%)
T1F4_HS_3	44137146	6664709046	43637316	6489990797	0.029	95.39	92.71	44.48	32615484	0.7474	3812266(8.74%)	28803218(66.01%)
T2F1_HS_1	44497728	6719156928	44030130	6562026103	0.0287	95.51	92.9	44.96	33614656	0.7634	3881178(8.81%)	29733478(67.53%)
T2F1_HS_2	45631784	6890399384	45138784	6723230526	0.0292	95.24	92.55	44.25	32241479	0.7143	3427041(7.59%)	28814438(63.84%)
T2F1_HS_3	43721122	6601889422	43285108	6444396327	0.0293	95.22	92.51	43.79	30920589	0.7143	3295897(7.61%)	27624692(63.82%)
T2F4_HS_1	44545936	6726436336	44030474	6541979637	0.0285	95.6	93.02	44.72	30858590	0.7008	3963385(9.0%)	26895205(61.08%)
T2F4_HS_2	44239358	6680143058	43685990	6496682967	0.0288	95.48	92.82	45.6	31107618	0.7121	3501617(8.02%)	27606001(63.19%)
T2F4_HS_3	43030080	6497542080	42286006	6260357226	0.0287	95.5	92.94	43.1	29621116	0.7005	4178921(9.88%)	25442195(60.17%)

## Sheet: Table S3
Table S3 Pearson's correlation coefficient
sample	CKF1_HS_1	CKF1_HS_2	CKF1_HS_3	CKF4_HS_1	CKF4_HS_2	CKF4_HS_3	T1F1_HS_1	T1F1_HS_2	T1F1_HS_3	T1F4_HS_1	T1F4_HS_2	T1F4_HS_3	T2F1_HS_1	T2F1_HS_2	T2F1_HS_3	T2F4_HS_1	T2F4_HS_2	T2F4_HS_3
CKF1_HS_1	1	0.864753	0.922656	0.899871	0.859592	0.724237	0.71456	0.869434	0.703651	0.592252	0.953509	0.847798	0.643303	0.917053	0.896218	0.880357	0.902951	0.474006
CKF1_HS_2	0.864753	1	0.834296	0.782992	0.755629	0.618214	0.516864	0.832716	0.612079	0.670538	0.862801	0.71284	0.58491	0.771663	0.757742	0.798238	0.68491	0.378596
CKF1_HS_3	0.922656	0.834296	1	0.865221	0.825445	0.816062	0.659064	0.806241	0.669681	0.744121	0.924993	0.831225	0.67788	0.845111	0.892826	0.840344	0.854074	0.665078
CKF4_HS_1	0.899871	0.782992	0.865221	1	0.945499	0.876362	0.562991	0.88104	0.666898	0.60371	0.878048	0.78478	0.458198	0.887394	0.948622	0.812432	0.851316	0.544797
CKF4_HS_2	0.859592	0.755629	0.825445	0.945499	1	0.861376	0.435956	0.907044	0.573277	0.625927	0.81304	0.79627	0.448252	0.820158	0.881911	0.718112	0.787331	0.623978
CKF4_HS_3	0.724237	0.618214	0.816062	0.876362	0.861376	1	0.390469	0.761188	0.532255	0.713768	0.699755	0.611262	0.413163	0.714051	0.86504	0.681059	0.704056	0.766119
T1F1_HS_1	0.71456	0.516864	0.659064	0.562991	0.435956	0.390469	1	0.379876	0.773546	0.298343	0.75861	0.620253	0.564553	0.699587	0.648117	0.804384	0.795264	0.24629
T1F1_HS_2	0.869434	0.832716	0.806241	0.88104	0.907044	0.761188	0.379876	1	0.584663	0.611588	0.821406	0.768746	0.518202	0.823061	0.824354	0.732572	0.725708	0.517598
T1F1_HS_3	0.703651	0.612079	0.669681	0.666898	0.573277	0.532255	0.773546	0.584663	1	0.43865	0.761037	0.693474	0.67434	0.753702	0.733166	0.772026	0.769582	0.410519
T1F4_HS_1	0.592252	0.670538	0.744121	0.60371	0.625927	0.713768	0.298343	0.611588	0.43865	1	0.555989	0.526143	0.49323	0.513997	0.621241	0.558721	0.533684	0.690311
T1F4_HS_2	0.953509	0.862801	0.924993	0.878048	0.81304	0.699755	0.75861	0.821406	0.761037	0.555989	1	0.855246	0.662336	0.893829	0.882031	0.889364	0.881331	0.49893
T1F4_HS_3	0.847798	0.71284	0.831225	0.78478	0.79627	0.611262	0.620253	0.768746	0.693474	0.526143	0.855246	1	0.612285	0.821094	0.806402	0.69976	0.7918	0.565176
T2F1_HS_1	0.643303	0.58491	0.67788	0.458198	0.448252	0.413163	0.564553	0.518202	0.67434	0.49323	0.662336	0.612285	1	0.542236	0.577699	0.560157	0.588138	0.431477
T2F1_HS_2	0.917053	0.771663	0.845111	0.887394	0.820158	0.714051	0.699587	0.823061	0.753702	0.513997	0.893829	0.821094	0.542236	1	0.924764	0.827161	0.903615	0.442696
T2F1_HS_3	0.896218	0.757742	0.892826	0.948622	0.881911	0.86504	0.648117	0.824354	0.733166	0.621241	0.882031	0.806402	0.577699	0.924764	1	0.835236	0.885747	0.571784
T2F4_HS_1	0.880357	0.798238	0.840344	0.812432	0.718112	0.681059	0.804384	0.732572	0.772026	0.558721	0.889364	0.69976	0.560157	0.827161	0.835236	1	0.885225	0.400803
T2F4_HS_2	0.902951	0.68491	0.854074	0.851316	0.787331	0.704056	0.795264	0.725708	0.769582	0.533684	0.881331	0.7918	0.588138	0.903615	0.885747	0.885225	1	0.476981
T2F4_HS_3	0.474006	0.378596	0.665078	0.544797	0.623978	0.766119	0.24629	0.517598	0.410519	0.690311	0.49893	0.565176	0.431477	0.442696	0.571784	0.400803	0.476981	1

## Sheet: Table S4
Table S4 Heat stress induced DEGs
T1F1-HS vs CKF1-HS
gene_id	gene_name	description	length	T1F1_HT_1_count	T1F1_HT_2_count	T1F1_HT_3_count	CKF1_HT_1_count	CKF1_HT_2_count	CKF1_HT_3_count	T1F1_HT_1_tpm	T1F1_HT_2_tpm	T1F1_HT_3_tpm	CKF1_HT_1_tpm	CKF1_HT_2_tpm	CKF1_HT_3_tpm	T1F1_HT_tpm	CKF1_HT_tpm	fc	log2fc	pvalue	padjust	significant	regulate	nr	go	KO_id	KO_name	paths	cog	cog_description	pfam	swissprot	entrez
gene-LOC118274607	LOC118274607	uncharacterized LOC118274607	3754	223.77	63.17	171.99	0.47	0	0	3.01	0.89	2.47	0.01	0	0	2.12333	0.00333333	739.586	9.53057	1.08105e-10	1.84913e-07	yes	up	XP_035448116.1(uncharacterized protein LOC118274607 [Spodoptera frugiperda])					ENOG410YKH0(S:Function unknown); ENOG41115H7(S:Function unknown)	ENOG410YKH0(-); ENOG41115H7(-)			118274607
gene-LOC118264651	LOC118264651	E3 ubiquitin-protein ligase SIAH1-like	2158	38.15	15.53	432.67	0	0	0	0.95	0.41	11.52	0	0	0	4.29333	0	698.604	9.44833	6.5661e-07	0.000352007	yes	up	XP_035433130.1(E3 ubiquitin-protein ligase SIAH1-like [Spodoptera frugiperda])	GO:0005737(cellular_component:cytoplasm); GO:0016567(biological_process:protein ubiquitination); GO:0016740(molecular_function:transferase activity); GO:0006511(biological_process:ubiquitin-dependent protein catabolic process); GO:0008270(molecular_function:zinc ion binding); GO:0007275(biological_process:multicellular organism development)	K04506	SIAH1	map04310(Wnt signaling pathway); map04120(Ubiquitin mediated proteolysis); map04115(p53 signaling pathway); map04013(MAPK signaling pathway - fly)	ENOG410XVP0(O:Posttranslational modification, protein turnover, chaperones); ENOG410ZVCA(G:Carbohydrate transport and metabolism)	ENOG410XVP0(e3 ubiquitin-protein ligase); ENOG410ZVCA(solute carrier family 46)	PF03145.18(Sina:Seven in absentia protein family); PF13920.8(zf-C3HC4_3:Zinc finger, C3HC4 type (RING finger))	sp|Q965X6|SIAH1_CAEEL(E3 ubiquitin-protein ligase siah-1 OS=Caenorhabditis elegans OX=6239 GN=siah-1 PE=1 SV=3)	118264651
gene-LOC118267051	LOC118267051	39S ribosomal protein L50, mitochondrial-like	752	98	54.8	45.43	0	0	0	10.04	5.72	4.91	0	0	0	6.89	0	320.544	8.32438	8.63341e-09	9.08766e-06	yes	up	XP_035436691.1(39S ribosomal protein L50, mitochondrial-like [Spodoptera frugiperda])	GO:0005840(cellular_component:ribosome); GO:0005739(cellular_component:mitochondrion)	K17431	MRPL50		ENOG4111QY3(S:Function unknown)	ENOG4111QY3(mitochondrial ribosomal protein L50)	PF10501.11(Ribosomal_L50:Ribosomal subunit 39S)		118267051
gene-LOC118265183	LOC118265183	glycogen phosphorylase-like	3436	647.14	309.13	1068.41	0	6.49	0	9.59	4.8	16.89	0	0.09	0	10.4267	0.03	296.24	8.21062	1.0409e-11	2.17087e-08	yes	up	XP_035433855.1(glycogen phosphorylase-like [Spodoptera frugiperda])	GO:0102250(molecular_function:linear malto-oligosaccharide phosphorylase activity); GO:0008184(molecular_function:glycogen phosphorylase activity); GO:0030170(molecular_function:pyridoxal phosphate binding); GO:0005977(biological_process:glycogen metabolic process); GO:0102499(molecular_function:SHG alpha-glucan phosphorylase activity)	K00688	PYG, glgP	map04910(Insulin signaling pathway); map04922(Glucagon signaling pathway); map00500(Starch and sucrose metabolism); map04217(Necroptosis); map04931(Insulin resistance)	COG0058(G:Carbohydrate transport and metabolism)	COG0058(Phosphorylase is an important allosteric enzyme in carbohydrate metabolism. Enzymes from different sources differ in their regulatory mechanisms and in their natural substrates. However, all known phosphorylases share catalytic and structural properties (By similarity))	PF00343.22(Phosphorylase:Carbohydrate phosphorylase)	sp|Q9XTL9|PYG_DROME(Glycogen phosphorylase OS=Drosophila melanogaster OX=7227 GN=GlyP PE=2 SV=2)	118265183
gene-LOC118264636	LOC118264636	cilia- and flagella-associated protein 251-like, transcript variant X2	1939	2160	4	14038	2	42	4	59.71	0.12	416.5	0.05	1.13	0.11	158.777	0.43	282.413	8.14166	6.2083e-06	0.00217832	yes	up	XP_035433106.1(cilia- and flagella-associated protein 251-like [Spodoptera frugiperda])					ENOG410Z4R8(S:Function unknown)	ENOG410Z4R8(PDZ domain (Also known as DHR or GLGF))	PF00595.26(PDZ:PDZ domain); PF17820.3(PDZ_6:PDZ domain)	sp|A1ZA47|ZASP_DROME(PDZ and LIM domain protein Zasp OS=Drosophila melanogaster OX=7227 GN=Zasp52 PE=1 SV=2)	118264636
gene-LOC118280327	LOC118280327	serine/threonine-protein kinase BRSK2-like, transcript variant X1	6170	1553.13	458.52	1423.78	8.82	4.44	3.42	40.24	4.38	13.86	17.14	0.04	2.31	19.4933	6.49667	188.617	7.55931	1.26024e-20	1.72451e-16	yes	up	XP_035456187.1(serine/threonine-protein kinase BRSK1-like isoform X1 [Spodoptera frugiperda])		K08796	BRSK		ENOG410XNQ0(T:Signal transduction mechanisms)	ENOG410XNQ0(CAMK family protein kinase)	PF00069.27(Pkinase:Protein kinase domain); PF07714.19(PK_Tyr_Ser-Thr:Protein tyrosine and serine/threonine kinase); PF01636.25(APH:Phosphotransferase enzyme family); PF14531.8(Kinase-like:Kinase-like)	sp|Q5RJI5|BRSK1_MOUSE(Serine/threonine-protein kinase BRSK1 OS=Mus musculus OX=10090 GN=Brsk1 PE=1 SV=1)	118280327
gene-LOC118270060	LOC118270060	uncharacterized LOC118270060	846	183.11	894.01	208.61	5.67	0	0	1.68	8.64	2.04	0.06	0	0	4.12	0.02	173.934	7.44239	4.79605e-08	4.10182e-05	yes	up	XP_035441398.1(uncharacterized protein LOC118270060 [Spodoptera frugiperda])					COG2801(L:Replication, recombination and repair); ENOG4111ZVA(S:Function unknown); ENOG4111QXT(S:Function unknown); ENOG410ZR9E(S:Function unknown)	COG2801(Retrotransposon protein); ENOG4111ZVA(-); ENOG4111QXT(-); ENOG410ZR9E(-)			118270060
gene-LOC118262901	LOC118262901	uncharacterized LOC118262901	2114	4.54	506.06	219.53	3.61	0	0	0.27	30.77	13.63	0.2	0	0	14.89	0.0666667	142.531	7.15513	4.70138e-05	0.00901419	yes	up	XP_035430451.1(uncharacterized protein LOC118262901 [Spodoptera frugiperda])					ENOG4110RA3(S:Function unknown)	ENOG4110RA3(-)	PF03607.19(DCX:Doublecortin)		118262901
gene-LOC118276381	LOC118276381	uncharacterized LOC118276381	728	90.86	213.77	272.85	0	3.99	1.51	9.82	23.5	31.08	0	0.41	0.15	21.4667	0.186667	79.6402	6.31543	1.27162e-12	3.48016e-09	yes	up	XP_035450570.1(uncharacterized protein LOC118276381 [Spodoptera frugiperda])					ENOG4110SIG(S:Function unknown)	ENOG4110SIG(-)			118276381
gene-LOC118281475	LOC118281475	myb/SANT-like DNA-binding domain-containing protein 4, transcript variant X1	1477	2	114.22	57.67	0	1	1	0.08	4.41	2.06	0	0.04	0.04	2.18333	0.0266667	69.2587	6.11392	0.000236618	0.0272091	yes	up	XP_035457944.1(myb/SANT-like DNA-binding domain-containing protein 4 isoform X1 [Spodoptera frugiperda])					ENOG4110SKC(S:Function unknown); ENOG410ZDZ1(S:Function unknown); ENOG4110SIU(S:Function unknown); ENOG410ZGNP(S:Function unknown); ENOG410Z4VN(S:Function unknown)	ENOG4110SKC(-); ENOG410ZDZ1(-); ENOG4110SIU(-); ENOG410ZGNP(-); ENOG410Z4VN(-)	PF13873.8(Myb_DNA-bind_5:Myb/SANT-like DNA-binding domain)		118281475
gene-LOC118266468	LOC118266468	nose resistant to fluoxetine protein 6-like	2764	11.99	97	270	2	0	3.31	0.23	1.91	5.43	0.04	0	0.06	2.52333	0.0333333	58.6334	5.87365	1.03299e-05	0.00307291	yes	up	XP_035435833.1(nose resistant to fluoxetine protein 6-like [Spodoptera frugiperda])	GO:0016021(cellular_component:integral component of membrane); GO:0016747(molecular_function:transferase activity, transferring acyl groups other than amino-acyl groups)				ENOG410YD1T(S:Function unknown)	ENOG410YD1T(nose resistant to fluoxetine protein 6-like)	PF01757.24(Acyl_transf_3:Acyltransferase family)	sp|Q09225|NRF6_CAEEL(Nose resistant to fluoxetine protein 6 OS=Caenorhabditis elegans OX=6239 GN=nrf-6 PE=1 SV=3)	118266468
gene-LOC118267291	LOC118267291	uncharacterized LOC118267291, transcript variant X1	1342	39.03	588.85	647.34	3	23.89	0	2.15	33.91	42.29	0.22	1.22	0	26.1167	0.48	38.9042	5.28185	0.00025356	0.0284403	yes	up	XP_035437105.1(uncharacterized protein LOC118267291 isoform X1 [Spodoptera frugiperda])	GO:0016021(cellular_component:integral component of membrane); GO:0005509(molecular_function:calcium ion binding)				ENOG410XP6K(S:Function unknown); ENOG410XQWV(S:Function unknown)	ENOG410XP6K(Notch ligand involved in the mediation of Notch signaling (By similarity)); ENOG410XQWV(multiple EGF-like-domains)			118267291
gene-LOC118264578	LOC118264578	uncharacterized LOC118264578	3357	10.39	53	31.73	1	1.14	0	0.16	0.84	0.51	0.01	0.02	0	0.503333	0.01	38.8009	5.27802	9.84028e-05	0.0156575	yes	up	XP_035433064.1(uncharacterized protein LOC118264578 [Spodoptera frugiperda])					ENOG410Y65V(S:Function unknown)	ENOG410Y65V(Retrotransposon protein)	PF00078.29(RVT_1:Reverse transcriptase (RNA-dependent DNA polymerase))	sp|Q03278|PO21_NASVI(Retrovirus-related Pol polyprotein from type-1 retrotransposable element R2 (Fragment) OS=Nasonia vitripennis OX=7425 PE=4 SV=2)	118264578
gene-LOC118262678	LOC118262678	myb/SANT-like DNA-binding domain-containing protein 4, transcript variant X1	1609	28	29.78	83.33	0	1	1.95	0.76	1.18	2.51	0	0.04	0.08	1.48333	0.04	38.7489	5.27608	4.22654e-06	0.00165246	yes	up	XP_035430112.1(myb/SANT-like DNA-binding domain-containing protein 4 isoform X1 [Spodoptera frugiperda])					ENOG4110SKC(S:Function unknown); ENOG410ZDZ1(S:Function unknown); ENOG4110SIU(S:Function unknown); ENOG410ZGNP(S:Function unknown)	ENOG4110SKC(-); ENOG410ZDZ1(-); ENOG4110SIU(-); ENOG410ZGNP(-)	PF13873.8(Myb_DNA-bind_5:Myb/SANT-like DNA-binding domain)		118262678
gene-LOC118281197	LOC118281197	pancreatic lipase-related protein 2-like	1124	224.45	123.64	109.1	1	0	11.32	4.85	2.79	2.51	0.05	0	0.31	3.38333	0.12	33.1964	5.05295	3.70206e-05	0.00767561	yes	up	XP_035457647.1(pancreatic lipase-related protein 2-like [Spodoptera frugiperda])	GO:0005576(cellular_component:extracellular region); GO:0004806(molecular_function:triglyceride lipase activity); GO:0006629(biological_process:lipid metabolic process)				ENOG41116Y2(S:Function unknown); ENOG4110RTX(S:Function unknown); ENOG410YGS3(S:Function unknown); ENOG4111JY5(S:Function unknown)	ENOG41116Y2(Lipase); ENOG4110RTX(Lipase); ENOG410YGS3(pancreatic triacylglycerol lipase); ENOG4111JY5(Lipase)	PF00151.21(Lipase:Lipase); PF12697.9(Abhydrolase_6:Alpha/beta hydrolase family)	sp|A5PK46|LIPR2_BOVIN(Pancreatic lipase-related protein 2 OS=Bos taurus OX=9913 GN=PNLIPRP2 PE=2 SV=1)	118281197
gene-LOC118272756	LOC118272756	mpv17-like protein 2	1152	4647	82	5943	82	184	54	252.99	4.62	343.37	4.28	9.58	2.71	200.327	5.52333	29.6954	4.89217	6.59723e-05	0.0112846	yes	up	XP_035445310.1(mpv17-like protein 2 [Spodoptera frugiperda])	GO:0016021(cellular_component:integral component of membrane)	K13348	MPV17	map04146(Peroxisome)	ENOG4111SYH(S:Function unknown)	ENOG4111SYH(Peroxisomal membrane protein)	PF04117.14(Mpv17_PMP22:Mpv17 / PMP22 family)	sp|Q6DGV7|M17L2_DANRE(Mpv17-like protein 2 OS=Danio rerio OX=7955 GN=mpv17l2 PE=2 SV=1)	118272756
gene-LOC118280908	LOC118280908	zinc finger protein 425-like	2599	399.82	94	933.53	10.57	30.08	11.91	11.39	2.24	27.25	0.25	0.66	0.28	13.6267	0.396667	22.9753	4.52201	6.2686e-07	0.000352007	yes	up	XP_035457192.1(zinc finger protein 425-like [Spodoptera frugiperda])	GO:0005634(cellular_component:nucleus); GO:0008270(molecular_function:zinc ion binding)	K09228	KRAB	map05168(Herpes simplex virus 1 infection)	COG5048(S:Function unknown); ENOG410ZFVU(S:Function unknown)	COG5048(Zinc finger protein); ENOG410ZFVU(PR domain containing)	PF00096.28(zf-C2H2:Zinc finger, C2H2 type); PF13894.8(zf-C2H2_4:C2H2-type zinc finger); PF13465.8(zf-H2C2_2:Zinc-finger double domain); PF12171.10(zf-C2H2_jaz:Zinc-finger double-stranded RNA-binding); PF13912.8(zf-C2H2_6:C2H2-type zinc finger)	sp|P17012|ZFX_MOUSE(Zinc finger X-chromosomal protein OS=Mus musculus OX=10090 GN=Zfx PE=1 SV=2)	118280908
gene-LOC118268995	LOC118268995	alpha-amylase 4N-like	1651	286.55	43.2	1800.86	30	44.82	29	9.95	1.6	66.48	1.04	1.52	0.92	26.01	1.16	16.5947	4.05265	0.000342947	0.0349765	yes	up	XP_035439754.1(alpha-amylase 4N-like [Spodoptera frugiperda])	GO:0046872(molecular_function:metal ion binding); GO:0004556(molecular_function:alpha-amylase activity); GO:0103025(molecular_function:alpha-amylase activity (releasing maltohexaose)); GO:0005975(biological_process:carbohydrate metabolic process)	K01176	AMY, amyA, malS	map04972(Pancreatic secretion); map04973(Carbohydrate digestion and absorption); map04970(Salivary secretion); map00500(Starch and sucrose metabolism)	COG0366(G:Carbohydrate transport and metabolism)	COG0366(alpha amylase, catalytic)	PF00128.26(Alpha-amylase:Alpha amylase, catalytic domain); PF02806.20(Alpha-amylase_C:Alpha amylase, C-terminal all-beta domain)	sp|O18345|AMY2_DROAN(Alpha-amylase 2 OS=Drosophila ananassae OX=7217 GN=Amy58 PE=3 SV=2)	118268995
gene-LOC118272054	LOC118272054	congested-like trachea protein	1642	6544.26	188.2	7831.53	224.37	462.6	192.16	226.38	6.78	288.29	7.48	15.37	6.16	173.817	9.67	14.7515	3.88279	0.00059983	0.0471729	yes	up	XP_035443836.1(congested-like trachea protein [Spodoptera frugiperda])	GO:0016021(cellular_component:integral component of membrane)	K15109	SLC25A20_29, CACT, CACL, CRC1	map04714(Thermogenesis)	ENOG410XS86(S:Function unknown)	ENOG410XS86(Solute carrier family 25)	PF00153.29(Mito_carr:Mitochondrial carrier protein)	sp|Q9VQG4|COLT_DROME(Congested-like trachea protein OS=Drosophila melanogaster OX=7227 GN=colt PE=2 SV=1)	118272054
gene-LOC118280441	LOC118280441	uncharacterized LOC118280441	2264	69	42	34	7	4	0	1.63	1.04	0.86	0.16	0.09	0	1.17667	0.0833333	11.7657	3.55651	0.000511421	0.0440144	yes	up										118280441
gene-LOC118265067	LOC118265067	drebrin-like protein	2912	31.61	403.71	915	19.99	23.76	46.21	0.56	7.51	17.36	0.34	0.41	0.77	8.47667	0.506667	11.7091	3.54955	0.00057842	0.0465594	yes	up	XP_035433673.1(drebrin-like protein [Spodoptera frugiperda])	GO:0042302(molecular_function:structural constituent of cuticle)				ENOG4111Q8G(S:Function unknown)	ENOG4111Q8G(Cuticular protein)	PF00379.25(Chitin_bind_4:Insect cuticle protein)		118265067
gene-LOC118267727	LOC118267727	thioredoxin, mitochondrial-like, transcript variant X1	3453	1647.59	648.74	324.81	104.16	109.68	22.87	35.77	13.77	14.42	2.5	1.88	0.49	21.32	1.62333	10.3496	3.3715	0.000212695	0.0255778	yes	up	XP_035437771.1(thioredoxin, mitochondrial-like isoform X1 [Spodoptera frugiperda])		K03671	trxA	map05012(Parkinson disease); map04621(NOD-like receptor signaling pathway); map05418(Fluid shear stress and atherosclerosis); map05132(Salmonella infection)	COG3118(O:Posttranslational modification, protein turnover, chaperones); COG0526(O:Posttranslational modification, protein turnover, chaperones)	COG3118(Thioredoxin); COG0526(Thioredoxin)	PF00085.22(Thioredoxin:Thioredoxin); PF13905.8(Thioredoxin_8:Thioredoxin-like); PF13098.8(Thioredoxin_2:Thioredoxin-like domain); PF13899.8(Thioredoxin_7:Thioredoxin-like); PF00578.23(AhpC-TSA:AhpC/TSA family); PF14595.8(Thioredoxin_9:Thioredoxin)	sp|P97615|THIOM_RAT(Thioredoxin, mitochondrial OS=Rattus norvegicus OX=10116 GN=Txn2 PE=2 SV=1)	118267727
gene-LOC118273019	LOC118273019	collagen alpha-2(IV) chain-like	6593	308	3800	1320	73	160	191	2.27	29.47	10.41	0.52	1.14	1.32	14.05	0.993333	10.294	3.36373	0.000153064	0.0211837	yes	up	KAF9822974.1(hypothetical protein SFRURICE_018148 [Spodoptera frugiperda])	GO:0016020(cellular_component:membrane); GO:0005201(molecular_function:extracellular matrix structural constituent); GO:0005604(cellular_component:basement membrane); GO:0005581(cellular_component:collagen trimer)	K06237	COL4A	map05165(Human papillomavirus infection); map04510(Focal adhesion); map05146(Amoebiasis); map04512(ECM-receptor interaction); map05200(Pathways in cancer); map04974(Protein digestion and absorption); map04933(AGE-RAGE signaling pathway in diabetic complications); map04926(Relaxin signaling pathway); map04151(PI3K-Akt signaling pathway); map05222(Small cell lung cancer)	ENOG410XNMM(S:Function unknown)	ENOG410XNMM(collagen, type)	PF01391.20(Collagen:Collagen triple helix repeat (20 copies)); PF01413.21(C4:C-terminal tandem repeated domain in type 4 procollagen)	sp|P27393|CO4A2_ASCSU(Collagen alpha-2(IV) chain OS=Ascaris suum OX=6253 PE=2 SV=1)	118273019
gene-LOC118271303	LOC118271303	apoptosis-stimulating of p53 protein 1-like	1870	67.7	17.25	103.7	8.92	3.3	6.1	16.86	0.53	23.95	0.53	0.09	0.17	13.78	0.263333	8.92631	3.15806	0.000583915	0.0467268	yes	up	XP_035443199.1(apoptosis-stimulating of p53 protein 1-like [Spodoptera frugiperda])		K09856	RASSF9_10		ENOG410XPWB(S:Function unknown); ENOG410Z3YD(S:Function unknown); COG2124(Q:Secondary metabolites biosynthesis, transport and catabolism)	ENOG410XPWB(ras association (RalGDS AF-6) domain family (N-terminal) member); ENOG410Z3YD(-); COG2124(Cytochrome p450)	PF17253.4(DUF5320:Family of unknown function (DUF5320))	sp|O75901|RASF9_HUMAN(Ras association domain-containing protein 9 OS=Homo sapiens OX=9606 GN=RASSF9 PE=2 SV=2)	118271303
gene-LOC118266952	LOC118266952	receptor-type tyrosine-protein phosphatase N2-like, transcript variant X2	4432	117.53	82.24	88.46	18.95	2.44	7.15	1.23	0.92	0.98	0.19	0.02	0.07	1.04333	0.0933333	8.86152	3.14755	0.000228496	0.0267243	yes	up	XP_035435996.1(receptor-type tyrosine-protein phosphatase N2-like isoform X1 [Spodoptera frugiperda])		K07817	PTPRN	map04940(Type I diabetes mellitus)	COG5599(T:Signal transduction mechanisms)	COG5599(protein tyrosine phosphatase)	PF00102.29(Y_phosphatase:Protein-tyrosine phosphatase); PF11548.10(Receptor_IA-2:Protein-tyrosine phosphatase receptor IA-2)	sp|P80560|PTPR2_MOUSE(Receptor-type tyrosine-protein phosphatase N2 OS=Mus musculus OX=10090 GN=Ptprn2 PE=1 SV=2)	118266952
gene-LOC118275522	LOC118275522	ATP-dependent Clp protease proteolytic subunit-like	1122	197.98	77.63	528.96	32.6	36.29	12.22	11.17	4.53	31.67	1.76	1.96	0.63	15.79	1.45	8.34435	3.0608	0.000244543	0.0278861	yes	up	XP_035449154.1(ATP-dependent Clp protease proteolytic subunit-like [Spodoptera frugiperda])	GO:0004176(molecular_function:ATP-dependent peptidase activity); GO:0004252(molecular_function:serine-type endopeptidase activity)	K01358	clpP, CLPP	map04212(Longevity regulating pathway - worm)	COG0740(O:Posttranslational modification, protein turnover, chaperones)	COG0740(Cleaves peptides in various proteins in a process that requires ATP hydrolysis. Has a chymotrypsin-like activity. Plays a major role in the degradation of misfolded proteins (By similarity))	PF00574.25(CLP_protease:Clp protease)	sp|Q16740|CLPP_HUMAN(ATP-dependent Clp protease proteolytic subunit, mitochondrial OS=Homo sapiens OX=9606 GN=CLPP PE=1 SV=1)	118275522
gene-LOC118264900	LOC118264900	neuroendocrine protein 7B2-like, transcript variant X1	22004	151.13	37	43	10	8.93	7	3.42	5.31	0.22	1.55	1.9	0.02	2.98333	1.15667	8.24139	3.04289	0.000485633	0.0430665	yes	up	XP_035433433.1(uncharacterized protein LOC118264900 isoform X1 [Spodoptera frugiperda])	GO:0030141(cellular_component:secretory granule); GO:0007218(biological_process:neuropeptide signaling pathway); GO:0005576(cellular_component:extracellular region); GO:0016021(cellular_component:integral component of membrane)				ENOG410ZRXV(O:Posttranslational modification, protein turnover, chaperones)	ENOG410ZRXV(secretogranin V (7B2 protein))	PF05281.13(Secretogranin_V:Neuroendocrine protein 7B2 precursor (Secretogranin V))	sp|P18844|7B2_XENLA(Neuroendocrine protein 7B2 (Fragment) OS=Xenopus laevis OX=8355 GN=sgne1 PE=1 SV=1)	118264900
gene-LOC118272577	LOC118272577	integral membrane protein GPR155-like	3173	197.84	107.03	414.61	34.86	20.55	23.65	3.2	1.81	7.15	0.55	0.32	0.36	4.05333	0.41	7.52776	2.91222	8.6713e-06	0.00275949	yes	up	XP_035445062.1(integral membrane protein GPR155-like [Spodoptera frugiperda])					ENOG410XQEU(U:Intracellular trafficking, secretion, and vesicular transport)	ENOG410XQEU(G protein-coupled receptor 155)	PF03547.20(Mem_trans:Membrane transport protein); PF00610.23(DEP:Domain found in Dishevelled, Egl-10, and Pleckstrin (DEP))	sp|Q7Z3F1|GP155_HUMAN(Integral membrane protein GPR155 OS=Homo sapiens OX=9606 GN=GPR155 PE=2 SV=2)	118272577
gene-LOC118273020	LOC118273020	collagen alpha-1(IV) chain-like	5917	323	3016	1030	103	213	166	2.67	26.19	9.1	0.83	1.7	1.28	12.6533	1.27	7.36523	2.88073	0.000366263	0.0353232	yes	up	XP_035445650.1(collagen alpha-1(IV) chain-like [Spodoptera frugiperda])	GO:0016020(cellular_component:membrane); GO:0005201(molecular_function:extracellular matrix structural constituent); GO:0005604(cellular_component:basement membrane); GO:0005581(cellular_component:collagen trimer)	K06237	COL4A	map05165(Human papillomavirus infection); map04510(Focal adhesion); map05146(Amoebiasis); map04512(ECM-receptor interaction); map05200(Pathways in cancer); map04974(Protein digestion and absorption); map04933(AGE-RAGE signaling pathway in diabetic complications); map04926(Relaxin signaling pathway); map04151(PI3K-Akt signaling pathway); map05222(Small cell lung cancer)	ENOG410XNMM(S:Function unknown)	ENOG410XNMM(collagen, type)	PF01391.20(Collagen:Collagen triple helix repeat (20 copies)); PF01413.21(C4:C-terminal tandem repeated domain in type 4 procollagen)	sp|Q28084|CO4A3_BOVIN(Collagen alpha-3(IV) chain (Fragment) OS=Bos taurus OX=9913 GN=COL4A3 PE=1 SV=1)	118273020
gene-LOC118278168	LOC118278168	vesicle-associated membrane protein 2-like, transcript variant X1	2691	114	45	174	13	6	21	2.82	0.94	4.19	0.25	0.14	0.38	2.65	0.256667	7.02682	2.81287	0.000366552	0.0353232	yes	up	XP_035453157.1(vesicle-associated membrane protein 2-like isoform X1 [Spodoptera frugiperda])	GO:0016021(cellular_component:integral component of membrane); GO:0016192(biological_process:vesicle-mediated transport)	K13504	VAMP2	map04911(Insulin secretion); map04970(Salivary secretion); map04721(Synaptic vesicle cycle); map04130(SNARE interactions in vesicular transport); map04962(Vasopressin-regulated water reabsorption)	COG5143(U:Intracellular trafficking, secretion, and vesicular transport)	COG5143(Vesicle-associated membrane protein)	PF00957.23(Synaptobrevin:Synaptobrevin)	sp|P13701|SYB_TETCF(Synaptobrevin OS=Tetronarce californica OX=7787 PE=2 SV=1)	118278168
gene-LOC118280650	LOC118280650	protein boule-like, transcript variant X1	6966	149.12	114.59	68.79	22	18	7	1.04	0.84	0.51	0.15	0.12	0.05	0.796667	0.106667	6.29168	2.65345	0.000113122	0.0170106	yes	up	XP_035456822.1(protein boule-like isoform X1 [Spodoptera frugiperda])		K24979	BOLL		COG0724(S:Function unknown)	COG0724(Rna-binding protein)	PF00076.24(RRM_1:RNA recognition motif. (a.k.a. RRM, RBD, or RNP domain))	sp|Q8N9W6|BOLL_HUMAN(Protein boule-like OS=Homo sapiens OX=9606 GN=BOLL PE=1 SV=2)	118280650
gene-LOC118266597	LOC118266597	band 7 protein AGAP004871	2747	21	39	32	6	4	3	0.26	0.54	0.44	0.11	0.05	0.04	0.413333	0.0666667	5.92758	2.56744	0.000177662	0.0231536	yes	up	XP_022833048.1(band 7 protein AGAP004871 [Spodoptera litura])	GO:0016021(cellular_component:integral component of membrane); GO:0005886(cellular_component:plasma membrane)	K17286	STOM		COG0330(O:Posttranslational modification, protein turnover, chaperones)	COG0330(Band 7 protein)	PF01145.27(Band_7:SPFH domain / Band 7 family)	sp|Q16TM5|BND7A_AEDAE(Band 7 protein AAEL010189 OS=Aedes aegypti OX=7159 GN=AAEL010189 PE=3 SV=1)	118266597
gene-LOC118274914	LOC118274914	uncharacterized LOC118274914, transcript variant X1	7544	33.01	91.25	50.26	6.71	4.59	13.32	8.85	19.82	13.55	1.15	0.9	1.89	14.0733	1.31333	5.73408	2.51956	0.000298172	0.0318765	yes	up	XP_035448578.1(uncharacterized protein LOC118274914 isoform X1 [Spodoptera frugiperda])					ENOG410YWWI(U:Intracellular trafficking, secretion, and vesicular transport)	ENOG410YWWI(cyclic nucleotide gated channel alpha)	PF00520.33(Ion_trans:Ion transport protein); PF00027.31(cNMP_binding:Cyclic nucleotide-binding domain)	sp|Q9JJZ8|CNGA3_MOUSE(Cyclic nucleotide-gated cation channel alpha-3 OS=Mus musculus OX=10090 GN=Cnga3 PE=1 SV=2)	118274914
gene-LOC118271889	LOC118271889	serine/threonine-protein kinase VRK1-like	3489	275	186	76	21	40	28	3.9	2.78	1.16	0.3	0.56	0.38	2.61333	0.413333	5.46757	2.4509	0.000528831	0.0443958	yes	up	XP_035444040.1(serine/threonine-protein kinase VRK1-like [Spodoptera frugiperda])	GO:0005524(molecular_function:ATP binding); GO:0004672(molecular_function:protein kinase activity)	K08816	VRK		ENOG410XPGP(T:Signal transduction mechanisms)	ENOG410XPGP(Casein Kinase)	PF00069.27(Pkinase:Protein kinase domain); PF07714.19(PK_Tyr_Ser-Thr:Protein tyrosine and serine/threonine kinase); PF03109.18(ABC1:ABC1 atypical kinase-like domain)	sp|Q7KRY6|NHK1_DROME(Nucleosomal histone kinase 1 OS=Drosophila melanogaster OX=7227 GN=ball PE=1 SV=1)	118271889
gene-LOC118268107	LOC118268107	cytochrome b5-related protein-like, transcript variant X1	1588	504.2	1417.86	2034.48	189.79	114.45	276.89	16.68	48.85	73.55	6.45	2.98	8.65	46.36	6.02667	5.45843	2.44849	0.000111609	0.0170106	yes	up	XP_035438273.1(cytochrome b5-related protein-like isoform X1 [Spodoptera frugiperda])	GO:0016021(cellular_component:integral component of membrane); GO:0046872(molecular_function:metal ion binding); GO:0006629(biological_process:lipid metabolic process); GO:0020037(molecular_function:heme binding)	K21734;K10224	SLD;FADS1	map01040(Biosynthesis of unsaturated fatty acids)	ENOG410XVSZ(I:Lipid transport and metabolism)	ENOG410XVSZ(Fatty acid desaturase)	PF00487.26(FA_desaturase:Fatty acid desaturase); PF00173.30(Cyt-b5:Cytochrome b5-like Heme/Steroid binding domain)	sp|P19967|CYB5R_DROME(Cytochrome b5-related protein OS=Drosophila melanogaster OX=7227 GN=Cyt-b5-r PE=2 SV=2)	118268107
gene-LOC118280633	LOC118280633	facilitated trehalose transporter Tret1-2 homolog	2391	108.43	141	436.99	42	35	26.8	2.41	3.27	10.35	0.9	0.75	0.55	5.34333	0.733333	5.37655	2.42668	0.000193538	0.0242993	yes	up	XP_035456766.1(facilitated trehalose transporter Tret1-2 homolog [Spodoptera frugiperda])	GO:0022857(molecular_function:transmembrane transporter activity); GO:0016021(cellular_component:integral component of membrane)				ENOG410XNQK(G:Carbohydrate transport and metabolism)	ENOG410XNQK(Transporter)	PF00083.26(Sugar_tr:Sugar (and other) transporter); PF07690.18(MFS_1:Major Facilitator Superfamily); PF06609.15(TRI12:Fungal trichothecene efflux pump (TRI12))	sp|A9ZSY3|TRET1_BOMMO(Facilitated trehalose transporter Tret1 OS=Bombyx mori OX=7091 GN=Tret1 PE=1 SV=1)	118280633
gene-LOC118265991	LOC118265991	coiled-coil domain-containing protein 50-like	2413	80.04	99.87	64.41	10.48	5.57	22.63	1.76	2.29	1.51	0.22	0.12	0.46	1.85333	0.266667	5.30325	2.40688	0.000451622	0.0412	yes	up	XP_035435207.1(coiled-coil domain-containing protein 50-like [Spodoptera frugiperda])		K25949	CCDC50		ENOG411228D(S:Function unknown)	ENOG411228D(-)	PF15295.8(CCDC50_N:Coiled-coil domain-containing protein 50 N-terminus)		118265991
gene-LOC118273546	LOC118273546	alpha-tocopherol transfer protein-like, transcript variant X1	2184	688.26	441.76	1194.18	54.22	162.82	167.27	16.96	11.36	31.35	1.29	3.86	3.83	19.89	2.99333	5.14476	2.3631	0.000258472	0.0285308	yes	up	XP_035446434.1(alpha-tocopherol transfer protein-like isoform X1 [Spodoptera frugiperda])					ENOG410XRSQ(S:Function unknown)	ENOG410XRSQ(Transfer protein)	PF00650.22(CRAL_TRIO:CRAL/TRIO domain); PF03765.17(CRAL_TRIO_N:CRAL/TRIO, N-terminal domain)	sp|Q8BWP5|TTPA_MOUSE(Alpha-tocopherol transfer protein OS=Mus musculus OX=10090 GN=Ttpa PE=1 SV=1)	118273546
gene-LOC118274072	LOC118274072	alpha-tocopherol transfer protein-like	1035	57.38	123.44	88.63	22.21	17.18	5.13	5.69	8.47	7.99	1.4	1.34	0.35	7.38333	1.03	5.1216	2.3566	0.00041353	0.0382217	yes	up	XP_035447320.1(alpha-tocopherol transfer protein-like [Spodoptera frugiperda])					ENOG410XRSQ(S:Function unknown)	ENOG410XRSQ(Transfer protein)	PF00650.22(CRAL_TRIO:CRAL/TRIO domain)	sp|A6JUQ6|CLVS2_RAT(Clavesin-2 OS=Rattus norvegicus OX=10116 GN=Clvs2 PE=1 SV=1)	118274072
gene-LOC118279895	LOC118279895	uncharacterized LOC118279895	695	80	112	129	14	32	8	9.37	13.3	15.89	1.55	3.54	0.85	12.8533	1.98	5.07327	2.34292	0.000124441	0.0179413	yes	up	XP_035455628.1(uncharacterized protein LOC118279895 [Spodoptera frugiperda])	GO:0016021(cellular_component:integral component of membrane); GO:0005576(cellular_component:extracellular region); GO:0008061(molecular_function:chitin binding)				ENOG4111ZY4(S:Function unknown)	ENOG4111ZY4(Chitin binding Peritrophin-A domain)	PF01607.26(CBM_14:Chitin binding Peritrophin-A domain)	sp|P0DPW5|TX11A_CORWE(U-scoloptoxin(01)-Cw1a OS=Cormocephalus westwoodi OX=1096223 PE=3 SV=1)	118279895
gene-LOC118267105	LOC118267105	protein rogdi-like, transcript variant X1	3142	153.32	324.19	424.75	59.61	49.89	44.36	2.51	5.55	7.41	0.94	0.79	0.68	5.15667	0.803333	4.80931	2.26583	1.09259e-06	0.000498368	yes	up	XP_022820118.1(protein rogdi [Spodoptera litura])		K24628	ROGDI		ENOG410Y6JZ(S:Function unknown)	ENOG410Y6JZ(Rogdi homolog (Drosophila))	PF10259.11(Rogdi_lz:Rogdi leucine zipper containing protein)	sp|Q9VVE2|ROGDI_DROME(Protein rogdi OS=Drosophila melanogaster OX=7227 GN=rogdi PE=1 SV=2)	118267105
gene-LOC118277995	LOC118277995	actin-interacting protein 1-like	850	143.24	103.79	61.83	22.06	13.51	20.65	12.07	8.96	5.5	1.77	1.08	1.59	8.84333	1.48	4.78079	2.25725	0.000303315	0.0319666	yes	up	XP_035452941.1(actin-interacting protein 1-like [Spodoptera frugiperda])		K24736	WDR1, AIP1		ENOG410XQN1(S:Function unknown)	ENOG410XQN1(actin filament depolymerization)	PF00400.34(WD40:WD domain, G-beta repeat); PF08662.13(eIF2A:Eukaryotic translation initiation factor eIF2A)	sp|Q9VU68|WDR1_DROME(Actin-interacting protein 1 OS=Drosophila melanogaster OX=7227 GN=flr PE=2 SV=1)	118277995
gene-LOC118267144	LOC118267144	pro-cathepsin H-like	1867	250	231	178	17	42	62	7.41	7.14	5.62	0.49	1.2	1.7	6.72333	1.13	4.72704	2.24094	0.000309237	0.0323023	yes	up	XP_035436848.1(pro-cathepsin H-like [Spodoptera frugiperda])	GO:0008234(molecular_function:cysteine-type peptidase activity)				COG4870(O:Posttranslational modification, protein turnover, chaperones)	COG4870(cathepsin)	PF00112.25(Peptidase_C1:Papain family cysteine protease); PF08246.14(Inhibitor_I29:Cathepsin propeptide inhibitor domain (I29))	sp|P49935|CATH_MOUSE(Pro-cathepsin H OS=Mus musculus OX=10090 GN=Ctsh PE=1 SV=2)	118267144
gene-LOC118273029	LOC118273029	gamma-aminobutyric acid receptor subunit beta-like, transcript variant X2	9078	52	38	88	11	9	12	0.29	0.22	0.51	0.06	0.05	0.06	0.34	0.0566667	4.69065	2.22979	0.000165527	0.0224264	yes	up	XP_035445792.1(gamma-aminobutyric acid receptor subunit beta-like isoform X2 [Spodoptera frugiperda])	GO:0004890(molecular_function:GABA-A receptor activity); GO:0005230(molecular_function:extracellular ligand-gated ion channel activity); GO:0016021(cellular_component:integral component of membrane); GO:0005886(cellular_component:plasma membrane)	K05181	GABRB	map04080(Neuroactive ligand-receptor interaction); map04727(GABAergic synapse); map04726(Serotonergic synapse); map04723(Retrograde endocannabinoid signaling); map05032(Morphine addiction); map05033(Nicotine addiction)	ENOG410XPWH(U:Intracellular trafficking, secretion, and vesicular transport)	ENOG410XPWH(Gamma-aminobutyric acid (GABA) A receptor)	PF02931.25(Neur_chan_LBD:Neurotransmitter-gated ion-channel ligand binding domain); PF02932.18(Neur_chan_memb:Neurotransmitter-gated ion-channel transmembrane region)	sp|P25123|GBRB_DROME(Gamma-aminobutyric acid receptor subunit beta OS=Drosophila melanogaster OX=7227 GN=Rdl PE=2 SV=4)	118273029
gene-LOC118271038	LOC118271038	uncharacterized LOC118271038	3949	636	219	770	111	116	91	8.12	2.95	10.5	1.38	1.43	1.09	7.19	1.3	4.43904	2.15025	0.000416182	0.0382217	yes	up	KAG8108241.1(hypothetical protein SFRUCORN_018037 [Spodoptera frugiperda])					ENOG410Y65V(S:Function unknown)	ENOG410Y65V(Retrotransposon protein)			118271038
gene-LOC118263635	LOC118263635	golgin subfamily A member 4-like	8987	7775	2635	9396	1005	1357	1521	41.6	14.81	53.71	5.21	7.01	7.61	36.7067	6.61	4.42289	2.14499	0.000495288	0.0434456	yes	up	XP_035431626.1(LOW QUALITY PROTEIN: golgin subfamily A member 4-like [Spodoptera frugiperda])		K20478	GOLGB1		ENOG4111ZH6(S:Function unknown)	ENOG4111ZH6(-)	PF13851.8(GAS:Growth-arrest specific micro-tubule binding)	sp|Q8MSS1|LVA_DROME(Protein lava lamp OS=Drosophila melanogaster OX=7227 GN=lva PE=1 SV=2)	118263635
gene-LOC118272530	LOC118272530	uncharacterized LOC118272530, transcript variant X1	2483	578.56	412.48	528.56	80.6	95.78	129.34	12.96	9.6	12.54	1.74	2.07	2.7	11.7	2.17	4.29799	2.10366	1.08056e-06	0.000498368	yes	up	XP_035444996.1(uncharacterized protein LOC118272530 isoform X1 [Spodoptera frugiperda])									118272530
gene-LOC118271384	LOC118271384	uncharacterized LOC118271384	1324	116	258	266	53	35	37	5.26	12.13	12.81	2.31	1.52	1.55	10.0667	1.79333	4.21251	2.07468	8.08966e-06	0.00263569	yes	up	XP_035443362.1(uncharacterized protein LOC118271384 [Spodoptera frugiperda])					ENOG410XT8F(S:Function unknown); ENOG410YKCN(S:Function unknown); ENOG410ZI5B(S:Function unknown); ENOG410ZQUX(S:Function unknown)	ENOG410XT8F(Juvenile hormone-inducible protein); ENOG410YKCN(Ecdysteroid 22-kinase); ENOG410ZI5B(Juvenile hormone-inducible protein); ENOG410ZQUX(CHK)	PF02958.22(EcKL:Ecdysteroid kinase-like family); PF07914.13(DUF1679:Protein of unknown function (DUF1679)); PF01636.25(APH:Phosphotransferase enzyme family)		118271384
gene-LOC118269724	LOC118269724	uncharacterized LOC118269724	1878	195.95	181.56	367.55	68.4	34.31	70.21	5.77	5.57	11.52	1.94	0.97	1.92	7.62	1.61	3.60593	1.85037	0.000553585	0.0456341	yes	up	XP_035440882.1(uncharacterized protein LOC118269724 [Spodoptera frugiperda])	GO:0016021(cellular_component:integral component of membrane)				ENOG4111D0K(S:Function unknown)	ENOG4111D0K(-)			118269724
gene-LOC118276370	LOC118276370	WD and tetratricopeptide repeats protein 1-like, transcript variant X1	4514	479.77	569.07	867.1	144.72	159.8	145.91	5.3	6.6	10.23	1.55	1.7	1.5	7.37667	1.58333	3.56536	1.83405	1.18577e-08	1.159e-05	yes	up	XP_035450554.1(WD and tetratricopeptide repeats protein 1-like isoform X1 [Spodoptera frugiperda])		K11807	WDTC1, DCAF9		ENOG410XWAR(S:Function unknown)	ENOG410XWAR(WD and tetratricopeptide repeats)	PF00400.34(WD40:WD domain, G-beta repeat); PF13414.8(TPR_11:TPR repeat); PF00515.30(TPR_1:Tetratricopeptide repeat); PF12894.9(ANAPC4_WD40:Anaphase-promoting complex subunit 4 WD40 domain)	sp|Q8N5D0|WDTC1_HUMAN(WD and tetratricopeptide repeats protein 1 OS=Homo sapiens OX=9606 GN=WDTC1 PE=1 SV=2)	118276370
gene-LOC118271247	LOC118271247	T-complex protein 11-like protein 1	2847	140.6	74.04	137.8	26.39	31.96	31.89	2.56	1.41	2.68	0.47	0.56	0.54	2.21667	0.523333	3.41294	1.77101	0.00059973	0.0471729	yes	up	XP_035443148.1(T-complex protein 11-like protein 1 [Spodoptera frugiperda])		K25628	TCP11		ENOG410ZDEH(S:Function unknown)	ENOG410ZDEH(t-complex 11)	PF05794.15(Tcp11:T-complex protein 11)	sp|Q9NUJ3|T11L1_HUMAN(T-complex protein 11-like protein 1 OS=Homo sapiens OX=9606 GN=TCP11L1 PE=1 SV=1)	118271247
gene-LOC118279275	LOC118279275	mucin-5AC-like	8872	235.18	244.48	261.22	51	59.56	77	8.45	4.41	8.12	0.6	0.64	0.83	6.99333	0.69	3.35591	1.7467	9.51068e-07	0.000482016	yes	up	XP_035454815.1(mucin-5AC-like [Spodoptera frugiperda])					ENOG410XRRZ(S:Function unknown)	ENOG410XRRZ(-)	PF01607.26(CBM_14:Chitin binding Peritrophin-A domain); PF01522.23(Polysacc_deac_1:Polysaccharide deacetylase)	sp|H9JW43|CDA8_BOMMO(Chitin deacetylase 8 OS=Bombyx mori OX=7091 GN=CDA8 PE=1 SV=2)	118279275
gene-LOC118271479	LOC118271479	venom acid phosphatase Acph-1-like, transcript variant X2	1592	1222	3640	1608	491	595	533	45.41	140.68	63.57	17.57	21.23	18.34	83.22	19.0467	3.32522	1.73345	0.000536012	0.0447243	yes	up	XP_035443469.1(venom acid phosphatase Acph-1-like [Spodoptera frugiperda])	GO:0015074(biological_process:DNA integration); GO:0003676(molecular_function:nucleic acid binding); GO:0003993(molecular_function:acid phosphatase activity)	K19283	ACPP		ENOG410ZVBQ(S:Function unknown)	ENOG410ZVBQ(acid PHOsphatase)	PF00328.24(His_Phos_2:Histidine phosphatase superfamily (branch 2))	sp|Q5BLY5|ACPH1_APIME(Venom acid phosphatase Acph-1 OS=Apis mellifera OX=7460 PE=1 SV=1)	118271479
gene-LOC118268225	LOC118268225	alanine--glyoxylate aminotransferase 2-like	2060	986	1482	1376	213	357	415	25.74	40.74	38.49	5.34	8.97	10.02	34.99	8.11	3.28693	1.71674	1.28699e-05	0.00345317	yes	up	KAF9802798.1(hypothetical protein SFRURICE_002966 [Spodoptera frugiperda])	GO:0008483(molecular_function:transaminase activity); GO:0030170(molecular_function:pyridoxal phosphate binding)	K14286	AGXT2L1, ETNPPL	map00564(Glycerophospholipid metabolism)	COG0160(E:Amino acid transport and metabolism)	COG0160(transaminase activity)	PF00202.23(Aminotran_3:Aminotransferase class-III)	sp|Q9VU95|AGT2L_DROME(Alanine--glyoxylate aminotransferase 2-like OS=Drosophila melanogaster OX=7227 GN=CG8745 PE=2 SV=2)	118268225
gene-LOC118268217	LOC118268217	proton-associated sugar transporter A-like	1935	227.62	320.19	306.7	45.71	77.61	95.97	19.76	28.46	28.18	3.75	6.38	7.44	25.4667	5.85667	3.27955	1.7135	4.54918e-05	0.00901419	yes	up	XP_035438490.1(proton-associated sugar transporter A-like [Spodoptera frugiperda])	GO:0016021(cellular_component:integral component of membrane)	K15378	SLC45A1_2_4		ENOG410XPTR(U:Intracellular trafficking, secretion, and vesicular transport); ENOG410ZVZX(G:Carbohydrate transport and metabolism); ENOG4110218(S:Function unknown)	ENOG410XPTR(solute carrier family 45 member); ENOG410ZVZX(-); ENOG4110218(-)	PF07690.18(MFS_1:Major Facilitator Superfamily); PF13347.8(MFS_2:MFS/sugar transport protein)	sp|Q9Y2W3|S45A1_HUMAN(Proton-associated sugar transporter A OS=Homo sapiens OX=9606 GN=SLC45A1 PE=1 SV=5)	118268217
gene-LOC118281043	LOC118281043	glycogen debranching enzyme-like, transcript variant X1	5185	282.13	207.09	389.46	58.07	63.74	106.05	2.69	2.07	3.96	0.54	0.91	0.94	2.90667	0.796667	3.26721	1.70806	0.000527854	0.0443958	yes	up	XP_035457371.1(glycogen debranching enzyme-like isoform X1 [Spodoptera frugiperda])		K01196	AGL	map00500(Starch and sucrose metabolism)	COG3408(G:Carbohydrate transport and metabolism)	COG3408(Glycogen debranching enzyme)	PF14701.8(hDGE_amylase:Glycogen debranching enzyme, glucanotransferase domain); PF06202.16(GDE_C:Amylo-alpha-1,6-glucosidase); PF14702.8(hGDE_central:Central domain of human glycogen debranching enzyme); PF14699.8(hGDE_N:N-terminal domain from the human glycogen debranching enzyme); PF00128.26(Alpha-amylase:Alpha amylase, catalytic domain)	sp|A8BQB4|GDE_HORSE(Glycogen debranching enzyme OS=Equus caballus OX=9796 GN=AGL PE=2 SV=1)	118281043
gene-LOC118273483	LOC118273483	glycerophosphocholine phosphodiesterase GPCPD1-like, transcript variant X1	2883	836	763	1311	220	232	336	14.55	13.55	24.18	3.8	3.88	5.28	17.4267	4.32	3.11052	1.63716	6.04817e-05	0.0106107	yes	up	XP_035446357.1(glycerophosphocholine phosphodiesterase GPCPD1-like isoform X1 [Spodoptera frugiperda])	GO:0046475(biological_process:glycerophospholipid catabolic process); GO:0005737(cellular_component:cytoplasm); GO:0047389(molecular_function:glycerophosphocholine phosphodiesterase activity); GO:2001070(molecular_function:starch binding)	K18695	GPCPD1	map00564(Glycerophospholipid metabolism); map05231(Choline metabolism in cancer)	COG0584(C:Energy production and conversion)	COG0584(glycerophosphoryl diester phosphodiesterase)	PF03009.19(GDPD:Glycerophosphoryl diester phosphodiesterase family); PF00686.21(CBM_20:Starch binding domain)	sp|Q9NPB8|GPCP1_HUMAN(Glycerophosphocholine phosphodiesterase GPCPD1 OS=Homo sapiens OX=9606 GN=GPCPD1 PE=1 SV=2)	118273483
gene-LOC118262427	LOC118262427	replication factor C subunit 1-like	5905	192	129	225	46	50	61	1.59	1.12	1.99	0.37	0.4	0.47	1.56667	0.413333	2.98393	1.57722	0.000366508	0.0353232	yes	up	XP_035429657.1(replication factor C subunit 1-like [Spodoptera frugiperda])	GO:0006281(biological_process:DNA repair); GO:0005634(cellular_component:nucleus); GO:0003689(molecular_function:DNA clamp loader activity); GO:0005663(cellular_component:DNA replication factor C complex); GO:0006260(biological_process:DNA replication); GO:0005524(molecular_function:ATP binding)	K10754	RFC1	map03430(Mismatch repair); map03420(Nucleotide excision repair); map03030(DNA replication)	COG5275(S:Function unknown); ENOG410XP0K(L:Replication, recombination and repair)	COG5275(replication factor c); ENOG410XP0K(replication factor c)	PF08519.14(RFC1:Replication factor RFC1 C terminal domain); PF00533.28(BRCT:BRCA1 C Terminus (BRCT) domain); PF00004.31(AAA:ATPase family associated with various cellular activities (AAA)); PF03215.17(Rad17:Rad17 P-loop domain); PF12738.9(PTCB-BRCT:twin BRCT domain); PF13604.8(AAA_30:AAA domain); PF13401.8(AAA_22:AAA domain)	sp|P35600|RFC1_DROME(Replication factor C subunit 1 OS=Drosophila melanogaster OX=7227 GN=Gnf1 PE=1 SV=2)	118262427
gene-LOC118274327	LOC118274327	probable ATP-dependent RNA helicase DHX34	3592	55	96	94	28	19	24	0.78	1.42	1.42	0.38	0.26	0.32	1.20667	0.32	2.87356	1.52284	0.000520719	0.0442579	yes	up	XP_035447684.1(probable ATP-dependent RNA helicase DHX34 [Spodoptera frugiperda])	GO:0003676(molecular_function:nucleic acid binding); GO:0005524(molecular_function:ATP binding); GO:0004386(molecular_function:helicase activity)	K20101	DHX34		COG1643(L:Replication, recombination and repair)	COG1643(helicase)	PF00271.33(Helicase_C:Helicase conserved C-terminal domain); PF07717.18(OB_NTP_bind:Oligonucleotide/oligosaccharide-binding (OB)-fold); PF04408.25(HA2:Helicase associated domain (HA2)); PF00270.31(DEAD:DEAD/DEAH box helicase); PF13401.8(AAA_22:AAA domain)	sp|Q14147|DHX34_HUMAN(Probable ATP-dependent RNA helicase DHX34 OS=Homo sapiens OX=9606 GN=DHX34 PE=1 SV=2)	118274327
gene-LOC118280524	LOC118280524	interferon-related developmental regulator 1-like	2535	574.29	416.31	786.49	142.4	218.91	181.58	35.26	26.64	50.3	8.05	13.02	10.39	37.4	10.4867	2.80327	1.48711	0.000369473	0.0353558	yes	up	XP_035456503.1(interferon-related developmental regulator 1-like [Spodoptera frugiperda])					ENOG410XSIZ(K:Transcription)	ENOG410XSIZ(Interferon-related developmental regulator)	PF05004.15(IFRD:Interferon-related developmental regulator (IFRD)); PF04836.14(IFRD_C:Interferon-related protein conserved region)	sp|Q12894|IFRD2_HUMAN(Interferon-related developmental regulator 2 OS=Homo sapiens OX=9606 GN=IFRD2 PE=1 SV=3)	118280524
gene-LOC118263337	LOC118263337	uncharacterized LOC118263337, transcript variant X1	3970	152.1	322.09	208.69	58	71.32	81.31	2.17	4.37	2.71	0.7	0.96	0.99	3.08333	0.883333	2.71874	1.44294	0.000544888	0.0451894	yes	up	XP_035431157.1(uncharacterized protein LOC118263337 isoform X1 [Spodoptera frugiperda])					ENOG410ZAQU(S:Function unknown)	ENOG410ZAQU(-)	PF10650.11(zf-C3H1:Putative zinc-finger domain)		118263337
gene-LOC118264043	LOC118264043	exocyst complex component 6-like	3380	275	236	395	109.72	95	82	4.15	3.73	6.36	1.6	1.38	1.15	4.74667	1.37667	2.68141	1.42299	0.000172639	0.0229359	yes	up	XP_035432260.1(exocyst complex component 6-like [Spodoptera frugiperda])	GO:0006904(biological_process:vesicle docking involved in exocytosis); GO:0000145(cellular_component:exocyst)	K19985	EXOC6, SEC15		ENOG410XQAE(U:Intracellular trafficking, secretion, and vesicular transport)	ENOG410XQAE(Exocyst complex component)	PF04091.14(Sec15:Exocyst complex subunit Sec15-like); PF06148.13(COG2:COG (conserved oligomeric Golgi) complex component, COG2)	sp|Q9VDE6|EXOC6_DROME(Exocyst complex component 6 OS=Drosophila melanogaster OX=7227 GN=Sec15 PE=1 SV=1)	118264043
gene-LOC118267371	LOC118267371	Golgi resident protein GCP60-like	3059	346	294	340	112	146	98	4.9	4.35	5.13	1.53	1.99	1.29	4.79333	1.60333	2.38404	1.25341	0.000411965	0.0382217	yes	up	XP_035437182.1(Golgi resident protein GCP60-like [Spodoptera frugiperda])	GO:0000062(molecular_function:fatty-acyl-CoA binding)	K23935	ACBD3	map05132(Salmonella infection)	ENOG410XS5V(S:Function unknown); COG1132(V:Defense mechanisms)	ENOG410XS5V(Transmembrane emp24 protein transport domain containing 8); COG1132((ABC) transporter)	PF13897.8(GOLD_2:Golgi-dynamics membrane-trafficking); PF00887.21(ACBP:Acyl CoA binding protein)	sp|Q9H3P7|GCP60_HUMAN(Golgi resident protein GCP60 OS=Homo sapiens OX=9606 GN=ACBD3 PE=1 SV=4)	118267371
gene-LOC118269965	LOC118269965	FAST kinase domain-containing protein 4-like	2074	136	148	148	49	60	47	3.56	4.04	4.13	1.24	1.51	1.14	3.91	1.29667	2.37023	1.24503	0.000122423	0.0179413	yes	up	XP_035441259.1(FAST kinase domain-containing protein 4-like [Spodoptera frugiperda])	GO:0044528(biological_process:regulation of mitochondrial mRNA stability)				ENOG4111EYX(K:Transcription)	ENOG4111EYX(Transforming growth factor beta regulator 4)	PF06743.17(FAST_1:FAST kinase-like protein, subdomain 1); PF08368.14(FAST_2:FAST kinase-like protein, subdomain 2); PF08373.12(RAP:RAP domain)	sp|Q5M9G9|FAKD4_RAT(FAST kinase domain-containing protein 4 OS=Rattus norvegicus OX=10116 GN=Tbrg4 PE=2 SV=1)	118269965
gene-LOC118268467	LOC118268467	V-type proton ATPase 116 kDa subunit a1-like, transcript variant X1	3690	5101.92	4124.56	4811.71	1790.96	1846.16	1949.27	73.05	60.49	72.35	24.23	24.84	25.67	68.63	24.9133	2.17036	1.11793	0.000507883	0.0439865	yes	up	XP_035438864.1(V-type proton ATPase 116 kDa subunit a1-like isoform X1 [Spodoptera frugiperda])		K02154	ATPeV0A, ATP6N	map05152(Tuberculosis); map05323(Rheumatoid arthritis); map04966(Collecting duct acid secretion); map05120(Epithelial cell signaling in Helicobacter pylori infection); map05165(Human papillomavirus infection); map04145(Phagosome); map00190(Oxidative phosphorylation); map04142(Lysosome); map04721(Synaptic vesicle cycle); map05110(Vibrio cholerae infection)	COG1269(C:Energy production and conversion)	COG1269(ATPase 116 kDa subunit)	PF01496.21(V_ATPase_I:V-type ATPase 116kDa subunit family)	sp|Q29466|VPP1_BOVIN(V-type proton ATPase 116 kDa subunit a1 OS=Bos taurus OX=9913 GN=ATP6V0A1 PE=1 SV=1)	118268467
gene-LOC118271613	LOC118271613	aquaporin-11-like, transcript variant X1	1341	562.97	764	752.01	304.21	280	270	29.51	32.77	41.32	18.78	31.35	23.71	34.5333	24.6133	2.05516	1.03925	1.35284e-05	0.00349519	yes	up	XP_035443605.1(aquaporin-11-like isoform X1 [Spodoptera frugiperda])	GO:0016021(cellular_component:integral component of membrane)	K09884	AQPN		ENOG4111GCP(U:Intracellular trafficking, secretion, and vesicular transport)	ENOG4111GCP(Aquaporin)		sp|G5CTG8|AQP11_MILTA(Aquaporin-11 OS=Milnesium tardigradum OX=46460 GN=AQP11 PE=2 SV=2)	118271613
gene-LOC118276105	LOC118276105	alpha-crystallin A chain-like	778	7080.01	9602.01	8645.39	15283.7	15419.9	12522.4	685.8	949.09	883.57	1407.52	1416.99	1103.1	839.487	1309.2	0.497066	-1.00849	1.86539e-05	0.00432643	yes	down	XP_035450166.1(alpha-crystallin A chain-like [Spodoptera frugiperda])		K09541;K09542	CRYAA;CRYAB	map04213(Longevity regulating pathway - multiple species); map04141(Protein processing in endoplasmic reticulum)	ENOG410YERS(O:Posttranslational modification, protein turnover, chaperones)	ENOG410YERS(Heat shock protein)	PF00011.23(HSP20:Hsp20/alpha crystallin family)	sp|O93591|CRYAA_ASTFA(Alpha-crystallin A chain OS=Astyanax fasciatus OX=223369 GN=cryaa PE=3 SV=1)	118276105
gene-LOC118271747	LOC118271747	calcyclin-binding protein-like	983	1393	1778	1671	3272	2489	2868	94.55	124.29	120.15	212.43	161.2	178.58	112.997	184.07	0.474394	-1.07584	0.000124556	0.0179413	yes	down	XP_035443818.1(calcyclin-binding protein-like [Spodoptera frugiperda])	GO:0005737(cellular_component:cytoplasm); GO:0015631(molecular_function:tubulin binding); GO:0031625(molecular_function:ubiquitin protein ligase binding); GO:0005634(cellular_component:nucleus); GO:0044548(molecular_function:S100 protein binding)	K04507	CACYBP, SIP	map04310(Wnt signaling pathway)	ENOG410XSB6(S:Function unknown)	ENOG410XSB6(calcyclin binding protein)	PF09032.13(Siah-Interact_N:Siah interacting protein, N terminal); PF04969.18(CS:CS domain)	sp|Q3T168|CYBP_BOVIN(Calcyclin-binding protein OS=Bos taurus OX=9913 GN=CACYBP PE=2 SV=1)	118271747
gene-LOC118269689	LOC118269689	E3 ubiquitin-protein ligase RNF19A-like	2906	258.82	239	273	484.57	464.63	444.55	4.61	4.46	5.19	8.35	7.98	7.38	4.75333	7.90333	0.473808	-1.07763	0.000168513	0.0226072	yes	down	XP_035440830.1(E3 ubiquitin-protein ligase RNF19A-like [Spodoptera frugiperda])		K11972	RNF19A		ENOG410XP9Y(O:Posttranslational modification, protein turnover, chaperones)	ENOG410XP9Y(RING finger) protein)	PF01485.23(IBR:IBR domain, a half RING-finger domain); PF00097.27(zf-C3HC4:Zinc finger, C3HC4 type (RING finger))	sp|Q2VJ60|RN19A_PIG(E3 ubiquitin-protein ligase RNF19A OS=Sus scrofa OX=9823 GN=RNF19A PE=2 SV=1)	118269689
gene-LOC118271035	LOC118271035	protein goliath-like, transcript variant X2	3747	181.44	187.1	167.81	290.68	351.69	334.05	2.49	2.69	2.47	3.87	4.66	4.28	2.55	4.27	0.47165	-1.08421	0.000350174	0.0349765	yes	down	XP_035442798.1(protein goliath-like isoform X1 [Spodoptera frugiperda])					ENOG41121N2(O:Posttranslational modification, protein turnover, chaperones)	ENOG41121N2(zinc ion binding)	PF13639.8(zf-RING_2:Ring finger domain); PF17123.7(zf-RING_11:RING-like zinc finger); PF00097.27(zf-C3HC4:Zinc finger, C3HC4 type (RING finger)); PF13923.8(zf-C3HC4_2:Zinc finger, C3HC4 type (RING finger)); PF12678.9(zf-rbx1:RING-H2 zinc finger domain); PF02225.24(PA:PA domain); PF13445.8(zf-RING_UBOX:RING-type zinc-finger); PF14634.8(zf-RING_5:zinc-RING finger domain)	sp|Q06003|GOLI_DROME(Protein goliath OS=Drosophila melanogaster OX=7227 GN=gol PE=2 SV=3)	118271035
gene-LOC118264690	LOC118264690	senecionine N-oxygenase-like	1663	4103	6661	5689	11237	8722	9885	139.97	236.19	206.29	368.67	285.46	311.98	194.15	322.037	0.461835	-1.11455	0.000185794	0.0237608	yes	down	XP_035433179.1(senecionine N-oxygenase-like [Spodoptera frugiperda])	GO:0050661(molecular_function:NADP binding); GO:0050660(molecular_function:flavin adenine dinucleotide binding); GO:0004499(molecular_function:N,N-dimethylaniline monooxygenase activity)				COG2072(P:Inorganic ion transport and metabolism)	COG2072(Monooxygenase)	PF00743.21(FMO-like:Flavin-binding monooxygenase-like); PF13738.8(Pyr_redox_3:Pyridine nucleotide-disulphide oxidoreductase); PF07992.16(Pyr_redox_2:Pyridine nucleotide-disulphide oxidoreductase); PF01266.26(DAO:FAD dependent oxidoreductase); PF13434.8(K_oxygenase:L-lysine 6-monooxygenase (NADPH-requiring)); PF13450.8(NAD_binding_8:NAD(P)-binding Rossmann-like domain); PF00070.29(Pyr_redox:Pyridi…	sp|Q8MP06|SNO1_TYRJA(Senecionine N-oxygenase OS=Tyria jacobaeae OX=179666 GN=sno1 PE=1 SV=1)	118264690
gene-LOC118268468	LOC118268468	V-type proton ATPase 116 kDa subunit a1-like, transcript variant X1	3501	808.08	1253.44	1343.29	2320.04	2466.84	1625.73	11.56	20.31	22.13	33.3	36.3	22.13	18	30.5767	0.446059	-1.16469	0.000216825	0.0255778	yes	down	XP_035438864.1(V-type proton ATPase 116 kDa subunit a1-like isoform X1 [Spodoptera frugiperda])		K02154	ATPeV0A, ATP6N	map05152(Tuberculosis); map05323(Rheumatoid arthritis); map04966(Collecting duct acid secretion); map05120(Epithelial cell signaling in Helicobacter pylori infection); map05165(Human papillomavirus infection); map04145(Phagosome); map00190(Oxidative phosphorylation); map04142(Lysosome); map04721(Synaptic vesicle cycle); map05110(Vibrio cholerae infection)	COG1269(C:Energy production and conversion)	COG1269(ATPase 116 kDa subunit)	PF01496.21(V_ATPase_I:V-type ATPase 116kDa subunit family)	sp|Q29466|VPP1_BOVIN(V-type proton ATPase 116 kDa subunit a1 OS=Bos taurus OX=9913 GN=ATP6V0A1 PE=1 SV=1)	118268468
gene-LOC118273430	LOC118273430	uncharacterized LOC118273430	615	336.52	524.21	539.65	791.77	929.57	930.13	49.32	77.19	82.89	109.19	127.99	122.14	69.8	119.773	0.443006	-1.1746	8.96204e-06	0.00278719	yes	down	XP_035446295.1(uncharacterized protein LOC118273430 [Spodoptera frugiperda])					ENOG4110QSY(S:Function unknown)	ENOG4110QSY(-)			118273430
gene-LOC118273161	LOC118273161	ubiquitin-conjugating enzyme E2Q-like protein CG4502	2402	389	402	426	790	985	596	8.6	9.28	10.03	16.86	20.96	12.25	9.30333	16.69	0.441478	-1.17959	0.000271269	0.0296964	yes	down	XP_022820676.1(ubiquitin-conjugating enzyme E2Q-like protein CG4502 [Spodoptera litura])		K10582	UBE2Q	map04120(Ubiquitin mediated proteolysis)	ENOG410XRET(O:Posttranslational modification, protein turnover, chaperones)	ENOG410XRET(ubiquitin-conjugating enzyme)	PF00179.28(UQ_con:Ubiquitin-conjugating enzyme)	sp|Q9VM35|U2QL1_DROME(Ubiquitin-conjugating enzyme E2Q-like protein CG4502 OS=Drosophila melanogaster OX=7227 GN=CG4502 PE=2 SV=1)	118273161
gene-LOC118269281	LOC118269281	glutaryl-CoA dehydrogenase, mitochondrial-like	1589	95.62	148	161.98	309.88	253.25	217.87	3.44	5.55	6.21	10.74	8.76	7.27	5.06667	8.92333	0.43516	-1.20038	0.000342047	0.0349765	yes	down	XP_035440203.1(glutaryl-CoA dehydrogenase, mitochondrial-like [Spodoptera frugiperda])	GO:0003995(molecular_function:acyl-CoA dehydrogenase activity); GO:0050660(molecular_function:flavin adenine dinucleotide binding)	K00252	GCDH, gcdH	map00310(Lysine degradation); map00380(Tryptophan metabolism); map00071(Fatty acid degradation)	COG1960(I:Lipid transport and metabolism)	COG1960(acyl-CoA dehydrogenase)	PF00441.26(Acyl-CoA_dh_1:Acyl-CoA dehydrogenase, C-terminal domain); PF02771.18(Acyl-CoA_dh_N:Acyl-CoA dehydrogenase, N-terminal domain); PF02770.21(Acyl-CoA_dh_M:Acyl-CoA dehydrogenase, middle domain); PF08028.13(Acyl-CoA_dh_2:Acyl-CoA dehydrogenase, C-terminal domain)	sp|Q2KHZ9|GCDH_BOVIN(Glutaryl-CoA dehydrogenase, mitochondrial OS=Bos taurus OX=9913 GN=GCDH PE=2 SV=1)	118269281
gene-LOC118278753	LOC118278753	uncharacterized LOC118278753	614	49.5	63.65	65.44	111.55	118.55	120.23	7.28	9.4	10.08	15.43	16.37	15.84	8.92	15.88	0.431623	-1.21216	6.81965e-05	0.011521	yes	down	XP_035453978.1(uncharacterized protein LOC118278753 [Spodoptera frugiperda])		K20186	BLOC1S3		ENOG41119N6(S:Function unknown)	ENOG41119N6(-)	PF15753.7(BLOC1S3:Biogenesis of lysosome-related organelles complex 1 subunit 3)		118278753
gene-LOC118271112	LOC118271112	uncharacterized LOC118271112	818	61	63	83	126	147	143	5.36	5.87	7.98	10.86	12.47	11.78	6.40333	11.7033	0.422376	-1.2434	9.24866e-05	0.0148893	yes	down	PCG66739.1(hypothetical protein B5V51_7273 [Heliothis virescens])	GO:0016021(cellular_component:integral component of membrane)				ENOG410ZQM4(S:Function unknown)	ENOG410ZQM4(-)	PF10242.11(L_HMGIC_fpl:Lipoma HMGIC fusion partner-like protein)		118271112
gene-LOC118272517	LOC118272517	BTB/POZ domain-containing protein 6-B-like	3315	161	159	186	308	397	321	2.71	2.83	3.39	5.23	6.5	5.16	2.97667	5.63	0.422367	-1.24343	1.35373e-05	0.00349519	yes	down	XP_035444974.1(BTB/POZ domain-containing protein 6-B-like [Spodoptera frugiperda])					ENOG410XQ3X(S:Function unknown)	ENOG410XQ3X(nervous system development)	PF00651.33(BTB:BTB/POZ domain); PF07707.17(BACK:BTB And C-terminal Kelch)	sp|Q9Y2F9|BTBD3_HUMAN(BTB/POZ domain-containing protein 3 OS=Homo sapiens OX=9606 GN=BTBD3 PE=1 SV=1)	118272517
gene-LOC118277106	LOC118277106	probable ATP-dependent RNA helicase DDX27	2496	304	311	306	607	608	657	6.43	6.88	6.9	12.4	12.38	12.93	6.73667	12.57	0.421106	-1.24774	6.6585e-06	0.00227787	yes	down	XP_035451678.1(LOW QUALITY PROTEIN: probable ATP-dependent RNA helicase DDX27 [Spodoptera frugiperda])	GO:0016787(molecular_function:hydrolase activity); GO:0003724(molecular_function:RNA helicase activity); GO:0003676(molecular_function:nucleic acid binding); GO:0005524(molecular_function:ATP binding)	K13181	DDX27, DRS1		COG0513(L:Replication, recombination and repair)	COG0513(purine NTP-dependent helicase activity)	PF00270.31(DEAD:DEAD/DEAH box helicase); PF00271.33(Helicase_C:Helicase conserved C-terminal domain); PF04851.17(ResIII:Type III restriction enzyme, res subunit)	sp|A1A4H6|DDX27_BOVIN(Probable ATP-dependent RNA helicase DDX27 OS=Bos taurus OX=9913 GN=DDX27 PE=2 SV=1)	118277106
gene-LOC118270357	LOC118270357	DNA mismatch repair protein Mlh1-like	2271	33	53	37	79	96	80	0.78	1.3	0.93	1.8	2.18	1.75	1.00333	1.91	0.409084	-1.28953	0.00062189	0.0486283	yes	down	XP_035441816.1(DNA mismatch repair protein Mlh1-like [Spodoptera frugiperda])	GO:0005634(cellular_component:nucleus); GO:0006298(biological_process:mismatch repair); GO:0030983(molecular_function:mismatched DNA binding); GO:0032300(cellular_component:mismatch repair complex); GO:0016887(molecular_function:ATPase activity); GO:0005524(molecular_function:ATP binding)	K08734	MLH1	map05210(Colorectal cancer); map05213(Endometrial cancer); map03430(Mismatch repair); map05200(Pathways in cancer); map03460(Fanconi anemia pathway); map05226(Gastric cancer); map01524(Platinum drug resistance)	COG0323(L:Replication, recombination and repair)	COG0323(This protein is involved in the repair of mismatches in DNA. It is required for dam-dependent methyl-directed DNA mismatch repair. May act as a molecular matchmaker , a protein that promotes the formation of a stable complex between two or more DNA-binding proteins in an ATP-dependent manner without itself being part of a final effector complex (By similarity))	PF16413.7(Mlh1_C:DNA mismatch repair protein Mlh1 C-terminus); PF01119.21(DNA_mis_repair:DNA mismatch repair protein, C-terminal domain); PF13589.8(HATPase_c_3:Histidine kinase-, DNA gyrase B-, and HSP90-like ATPase); PF02518.28(HATPase_c:Histidine kinase-, DNA gyrase B-, and HSP90-like ATPase)	sp|P40692|MLH1_HUMAN(DNA mismatch repair protein Mlh1 OS=Homo sapiens OX=9606 GN=MLH1 PE=1 SV=1)	118270357
gene-LOC118269600	LOC118269600	CCR4-NOT transcription complex subunit 6-like	7596	1719.36	1414.97	1957	3438.27	4311.62	3178.42	10.95	9.47	13.32	21.22	26.53	18.92	11.2467	22.2233	0.401391	-1.31692	4.20165e-05	0.0084552	yes	down	XP_035440673.1(CCR4-NOT transcription complex subunit 6-like [Spodoptera frugiperda])	GO:0005737(cellular_component:cytoplasm); GO:0005634(cellular_component:nucleus); GO:0046872(molecular_function:metal ion binding); GO:0004535(molecular_function:poly(A)-specific ribonuclease activity)	K12603	CNOT6, CCR4	map03018(RNA degradation)	COG5239(A:RNA processing and modification)	COG5239(Ccr4-NOT transcription complex, subunit)	PF03372.25(Exo_endo_phos:Endonuclease/Exonuclease/phosphatase family); PF13855.8(LRR_8:Leucine rich repeat); PF12799.9(LRR_4:Leucine Rich repeats (2 copies))	sp|Q9ULM6|CNOT6_HUMAN(CCR4-NOT transcription complex subunit 6 OS=Homo sapiens OX=9606 GN=CNOT6 PE=1 SV=2)	118269600
gene-LOC118273153	LOC118273153	venom serine carboxypeptidase-like	3156	255	340	245	600	708	502	4.15	5.79	4.25	9.44	11.1	7.61	4.73	9.38333	0.39747	-1.33108	3.62758e-05	0.0076369	yes	down	XP_035445863.1(venom serine carboxypeptidase-like [Spodoptera frugiperda])	GO:0016021(cellular_component:integral component of membrane); GO:0004185(molecular_function:serine-type carboxypeptidase activity)	K09645	CPVL		COG2939(E:Amino acid transport and metabolism); ENOG410XPIW(S:Function unknown)	COG2939(carboxy-peptidase); ENOG410XPIW(transmembrane 9 superfamily)	PF00450.24(Peptidase_S10:Serine carboxypeptidase); PF12697.9(Abhydrolase_6:Alpha/beta hydrolase family)	sp|C9WMM5|VCP_APIME(Venom serine carboxypeptidase OS=Apis mellifera OX=7460 PE=2 SV=1)	118273153
gene-LOC118280739	LOC118280739	protein lethal(2)essential for life-like	657	568	1019	655	1751	1310	1706	73.54	133.25	89.08	214.07	159.87	198.91	98.6233	190.95	0.394435	-1.34214	0.0003455	0.0349765	yes	down	XP_035456983.1(protein lethal(2)essential for life-like [Spodoptera frugiperda])	GO:0046872(molecular_function:metal ion binding)	K09542	CRYAB	map04213(Longevity regulating pathway - multiple species); map04141(Protein processing in endoplasmic reticulum)	ENOG410YERS(O:Posttranslational modification, protein turnover, chaperones)	ENOG410YERS(Heat shock protein)	PF00011.23(HSP20:Hsp20/alpha crystallin family)	sp|P82147|L2EFL_DROME(Protein lethal(2)essential for life OS=Drosophila melanogaster OX=7227 GN=l(2)efl PE=1 SV=1)	118280739
gene-LOC118276955	LOC118276955	uncharacterized LOC118276955	1014	212.01	186.78	323.84	494.89	570.85	495.52	13.77	12.5	22.29	30.76	35.39	29.54	16.1867	31.8967	0.392841	-1.34798	8.58434e-05	0.0139843	yes	down	XP_035451487.1(uncharacterized protein LOC118276955 [Spodoptera frugiperda])					ENOG4110R6F(S:Function unknown); ENOG4110QPA(S:Function unknown); ENOG4110SZS(S:Function unknown); ENOG4110QI3(S:Function unknown); ENOG4110T7I(S:Function unknown); ENOG410XYVZ(G:Carbohydrate transport and metabolism)	ENOG4110R6F(-); ENOG4110QPA(-); ENOG4110SZS(-); ENOG4110QI3(-); ENOG4110T7I(-); ENOG410XYVZ(solute carrier family 18, subfamily B, member 1)		sp|P31420|OMBP_MANSE(Ommochrome-binding protein OS=Manduca sexta OX=7130 PE=1 SV=1)	118276955
gene-LOC118281963	LOC118281963	UPF0587 protein GA18326-like	940	197	322	242	628	420	650	14.27	23.98	18.55	43.46	29	43.13	18.9333	38.53	0.375324	-1.41379	0.000258537	0.0285308	yes	down	XP_022823557.1(UPF0587 protein GA18326 [Spodoptera litura])					ENOG4111J9K(S:Function unknown)	ENOG4111J9K(Chromosome 1 open reading frame 123)	PF05907.15(DUF866:Eukaryotic protein of unknown function (DUF866))	sp|Q290L7|U587_DROPS(UPF0587 protein GA18326 OS=Drosophila pseudoobscura pseudoobscura OX=46245 GN=GA18326 PE=3 SV=1)	118281963
gene-LOC118273076	LOC118273076	manganese-transporting ATPase 13A1-like	4724	205.4	187.33	262.17	533.21	594.85	373.35	2.16	2.07	2.95	5.44	6.04	3.67	2.39333	5.05	0.373117	-1.4223	5.5112e-05	0.0100554	yes	down	XP_035445740.1(manganese-transporting ATPase 13A1-like [Spodoptera frugiperda])	GO:0016021(cellular_component:integral component of membrane); GO:0005524(molecular_function:ATP binding); GO:0019829(molecular_function:cation-transporting ATPase activity)	K14950	ATP13A1, SPF1		COG0474(P:Inorganic ion transport and metabolism)	COG0474(P-type atpase)	PF00122.22(E1-E2_ATPase:E1-E2 ATPase); PF00702.28(Hydrolase:haloacid dehalogenase-like hydrolase); PF13246.8(Cation_ATPase:Cation transport ATPase (P-type))	sp|Q9HD20|AT131_HUMAN(Endoplasmic reticulum transmembrane helix translocase OS=Homo sapiens OX=9606 GN=ATP13A1 PE=1 SV=2)	118273076
gene-LOC118277667	LOC118277667	prolow-density lipoprotein receptor-related protein 1-like	16112	193.11	295.73	410.44	610.8	778.85	748.04	8.31	16.34	14.9	24.41	27.32	26.15	13.1833	25.96	0.350047	-1.51438	1.25645e-05	0.00345317	yes	down	XP_035452458.1(prolow-density lipoprotein receptor-related protein 1-like [Spodoptera frugiperda])		K04550	LRP1, CD91	map05010(Alzheimer disease); map04979(Cholesterol metabolism); map05144(Malaria)	ENOG410XP34(S:Function unknown); ENOG410YM97(S:Function unknown)	ENOG410XP34(beta-amyloid clearance); ENOG410YM97(Low-density lipoprotein receptor domain class A)	PF00057.20(Ldl_recept_a:Low-density lipoprotein receptor domain class A); PF00058.19(Ldl_recept_b:Low-density lipoprotein receptor repeat class B); PF14670.8(FXa_inhibition:Coagulation Factor Xa inhibitory site); PF08450.14(SGL:SMP-30/Gluconolactonase/LRE-like region); PF12662.9(cEGF:Complement Clr-like EGF-like); PF07645.17(EGF_CA:Calcium-binding EGF domain)	sp|Q91ZX7|LRP1_MOUSE(Prolow-density lipoprotein receptor-related protein 1 OS=Mus musculus OX=10090 GN=Lrp1 PE=1 SV=1)	118277667
gene-LOC118271091	LOC118271091	glutaredoxin domain-containing cysteine-rich protein CG31559-like	2337	64.34	100.46	52.99	198.4	181	155.93	1.47	2.39	1.29	4.37	3.97	3.31	1.71667	3.88333	0.345683	-1.53248	0.000246817	0.0279127	yes	down	XP_035442870.1(glutaredoxin domain-containing cysteine-rich protein CG31559-like [Spodoptera frugiperda])	GO:0015035(molecular_function:protein disulfide oxidoreductase activity)	K17479	GRXCR1		ENOG4111HAI(O:Posttranslational modification, protein turnover, chaperones); ENOG410Z9NK(S:Function unknown)	ENOG4111HAI(Glutaredoxin); ENOG410Z9NK(-)	PF00462.26(Glutaredoxin:Glutaredoxin); PF04908.17(SH3BGR:SH3-binding, glutamic acid-rich protein)	sp|Q9VNL4|GRCR1_DROME(Glutaredoxin domain-containing cysteine-rich protein CG31559 OS=Drosophila melanogaster OX=7227 GN=CG31559 PE=2 SV=2)	118271091
gene-LOC118264502	LOC118264502	N-sulphoglucosamine sulphohydrolase-like	1583	115.74	247.92	223	422	565.77	447	3.71	9.63	7.35	13.1	16.96	13.77	6.89667	14.61	0.340881	-1.55266	1.77171e-05	0.00418002	yes	down	XP_035432918.1(LOW QUALITY PROTEIN: N-sulphoglucosamine sulphohydrolase-like [Spodoptera frugiperda])	GO:0008484(molecular_function:sulfuric ester hydrolase activity)	K01565	SGSH	map04142(Lysosome); map00531(Glycosaminoglycan degradation)	COG3119(P:Inorganic ion transport and metabolism)	COG3119(Sulfatase)	PF00884.25(Sulfatase:Sulfatase); PF16347.7(DUF4976:Domain of unknown function (DUF4976)); PF01663.24(Phosphodiest:Type I phosphodiesterase / nucleotide pyrophosphatase)	sp|P51688|SPHM_HUMAN(N-sulphoglucosamine sulphohydrolase OS=Homo sapiens OX=9606 GN=SGSH PE=1 SV=1)	118264502
gene-LOC118263753	LOC118263753	uncharacterized LOC118263753	4107	23	21	22	60	56	52	0.28	0.27	0.29	0.71	0.66	0.59	0.28	0.653333	0.336437	-1.57159	0.000193556	0.0242993	yes	down	XP_035431811.1(uncharacterized protein LOC118263753 [Spodoptera frugiperda])	GO:0015074(biological_process:DNA integration); GO:0003676(molecular_function:nucleic acid binding)				ENOG410Z1QR(S:Function unknown); ENOG410Y7Q4(S:Function unknown); ENOG410YP2D(S:Function unknown); COG2801(L:Replication, recombination and repair)	ENOG410Z1QR(-); ENOG410Y7Q4(-); ENOG410YP2D(Integrase core domain protein); COG2801(Retrotransposon protein)	PF05380.15(Peptidase_A17:Pao retrotransposon peptidase); PF18701.3(DUF5641:Family of unknown function (DUF5641)); PF05585.14(DUF1758:Putative peptidase (DUF1758)); PF00665.28(rve:Integrase core domain); PF00078.29(RVT_1:Reverse transcriptase (RNA-dependent DNA polymerase)); PF17921.3(Integrase_H2C2:Integrase zinc binding domain); PF13358.8(DDE_3:DDE superfamily endonuclease)		118263753
gene-LOC118272043	LOC118272043	fatty-acid amide hydrolase 2-like	1845	318	248	265	591	819	752	9.56	7.77	8.48	17.12	23.66	20.97	8.60333	20.5833	0.33453	-1.57979	2.08039e-05	0.00474468	yes	down	XP_035444239.1(fatty-acid amide hydrolase 2-like [Spodoptera frugiperda])	GO:0016021(cellular_component:integral component of membrane); GO:0046872(molecular_function:metal ion binding); GO:0005975(biological_process:carbohydrate metabolic process); GO:0005739(cellular_component:mitochondrion); GO:0016868(molecular_function:intramolecular transferase activity, phosphotransferases)	K19176	FAAH2		COG0154(J:Translation, ribosomal structure and biogenesis)	COG0154(Allows the formation of correctly charged Gln-tRNA(Gln) through the transamidation of misacylated Glu-tRNA(Gln) in organisms which lack glutaminyl-tRNA synthetase. The reaction takes place in the presence of glutamine and ATP through an activated gamma-phospho-Glu-tRNA(Gln) (By similarity))	PF01425.23(Amidase:Amidase)	sp|Q6GMR7|FAAH2_HUMAN(Fatty-acid amide hydrolase 2 OS=Homo sapiens OX=9606 GN=FAAH2 PE=1 SV=1)	118272043
gene-LOC118279643	LOC118279643	sodium/nucleoside cotransporter 2-like, transcript variant X2	2171	288.44	463.11	222.85	928.72	875.41	701.52	8.18	13.6	7.01	26.56	23.95	16.71	9.59667	22.4067	0.331933	-1.59104	0.000215093	0.0255778	yes	down	XP_035455217.1(sodium/nucleoside cotransporter 2-like [Spodoptera frugiperda])	GO:0016021(cellular_component:integral component of membrane); GO:0005337(molecular_function:nucleoside transmembrane transporter activity)	K11536	SLC28A		COG1972(F:Nucleotide transport and metabolism)	COG1972()-nucleoside)	PF07662.15(Nucleos_tra2_C:Na+ dependent nucleoside transporter C-terminus); PF01773.22(Nucleos_tra2_N:Na+ dependent nucleoside transporter N-terminus)	sp|Q62773|S28A2_RAT(Sodium/nucleoside cotransporter 2 OS=Rattus norvegicus OX=10116 GN=Slc28a2 PE=1 SV=1)	118279643
gene-LOC118277001	LOC118277001	uncharacterized LOC118277001	339	9402.5	10836.4	7572.36	21446.3	26038.3	25093.2	6782.15	7103.02	5531.83	13695	16809	14714.9	6472.33	15073	0.330258	-1.59833	1.70327e-06	0.000728359	yes	down	KAF9812940.1(hypothetical protein SFRURICE_016010 [Spodoptera frugiperda])	GO:0016021(cellular_component:integral component of membrane)				ENOG4110R55(S:Function unknown)	ENOG4110R55(-)			118277001
gene-LOC118263027	LOC118263027	MFS-type transporter SLC18B1-like, transcript variant X1	1914	129.54	238	235	595.42	397	648.31	4.16	7.88	8.16	18	12.3	19.36	6.73333	16.5533	0.303996	-1.71788	2.51562e-05	0.00564323	yes	down	XP_035430660.1(MFS-type transporter SLC18B1-like isoform X1 [Spodoptera frugiperda])	GO:0022857(molecular_function:transmembrane transporter activity); GO:0016021(cellular_component:integral component of membrane)				ENOG410XYVZ(G:Carbohydrate transport and metabolism)	ENOG410XYVZ(solute carrier family 18, subfamily B, member 1)	PF07690.18(MFS_1:Major Facilitator Superfamily); PF12832.9(MFS_1_like:MFS_1 like family)	sp|Q6NT16|S18B1_HUMAN(MFS-type transporter SLC18B1 OS=Homo sapiens OX=9606 GN=SLC18B1 PE=1 SV=1)	118263027
gene-LOC118273516	LOC118273516	LIM/homeobox protein Lhx3-like, transcript variant X1	2280	38.28	98.87	70.79	183	234.91	158.43	0.96	2.55	1.86	4.33	5.59	3.66	1.79	4.52667	0.300965	-1.73233	8.43743e-05	0.0139106	yes	down	XP_035446410.1(LIM/homeobox protein Lhx3-like isoform X1 [Spodoptera frugiperda])		K09374	LHX3_4		ENOG410XPDC(K:Transcription)	ENOG410XPDC(Lim homeobox)	PF00412.24(LIM:LIM domain); PF00046.31(Homeodomain:Homeodomain); PF05920.13(Homeobox_KN:Homeobox KN domain)	sp|P53412|LHX3_CHICK(LIM/homeobox protein Lhx3 OS=Gallus gallus OX=9031 GN=LHX3 PE=2 SV=1)	118273516
gene-LOC118281997	LOC118281997	solute carrier family 22 member 3-like	2281	176.23	521.08	397.28	1026.67	1199.21	833.2	4.13	12.86	9.93	23.24	27.07	18.16	8.97333	22.8233	0.295333	-1.75958	0.000112365	0.0170106	yes	down	XP_035458745.1(solute carrier family 22 member 3-like [Spodoptera frugiperda])	GO:0022857(molecular_function:transmembrane transporter activity); GO:0016021(cellular_component:integral component of membrane)	K08202	SLC22A4_5, OCTN	map05231(Choline metabolism in cancer)	COG0477(G:Carbohydrate transport and metabolism); ENOG410YDWJ(G:Carbohydrate transport and metabolism)	COG0477(major facilitator Superfamily); ENOG410YDWJ(Organic cation transporter)	PF00083.26(Sugar_tr:Sugar (and other) transporter); PF07690.18(MFS_1:Major Facilitator Superfamily)	sp|Q9WTW5|S22A3_MOUSE(Solute carrier family 22 member 3 OS=Mus musculus OX=10090 GN=Slc22a3 PE=2 SV=1)	118281997
gene-LOC118263682	LOC118263682	CCR4-NOT transcription complex subunit 7-like	1879	152	153	118	514	333	397	4.47	4.69	3.7	14.58	9.46	10.83	4.28667	11.6233	0.292356	-1.7742	1.60727e-05	0.00392748	yes	down	XP_035431693.1(LOW QUALITY PROTEIN: CCR4-NOT transcription complex subunit 7-like [Spodoptera frugiperda])		K12581	CNOT7_8, CAF1, POP2	map03018(RNA degradation)	COG5228(K:Transcription)	COG5228(Ccr4-not transcription complex, subunit)	PF04857.22(CAF1:CAF1 family ribonuclease)	sp|Q3ZC01|CNOT7_BOVIN(CCR4-NOT transcription complex subunit 7 OS=Bos taurus OX=9913 GN=CNOT7 PE=2 SV=1)	118263682
gene-LOC118266958	LOC118266958	LON peptidase N-terminal domain and RING finger protein 1-like, transcript variant X1	7178	248.27	313	231.1	841.75	757.41	733.42	2.73	3.07	3.29	8.09	7.13	6.32	3.03	7.18	0.29002	-1.78578	6.7258e-09	8.3669e-06	yes	down	XP_035436522.1(LON peptidase N-terminal domain and RING finger protein 1-like isoform X1 [Spodoptera frugiperda])					COG2802(O:Posttranslational modification, protein turnover, chaperones)	COG2802(Peptidase S16, lon domain protein)	PF02190.18(LON_substr_bdg:ATP-dependent protease La (LON) substrate-binding domain); PF13923.8(zf-C3HC4_2:Zinc finger, C3HC4 type (RING finger)); PF13920.8(zf-C3HC4_3:Zinc finger, C3HC4 type (RING finger)); PF13445.8(zf-RING_UBOX:RING-type zinc-finger); PF00097.27(zf-C3HC4:Zinc finger, C3HC4 type (RING finger)); PF14634.8(zf-RING_5:zinc-RING finger domain); PF13639.8(zf-RING_2:Ring finger domain)…	sp|Q17RB8|LONF1_HUMAN(LON peptidase N-terminal domain and RING finger protein 1 OS=Homo sapiens OX=9606 GN=LONRF1 PE=1 SV=2)	118266958
gene-LOC118280114	LOC118280114	pyruvate dehydrogenase (acetyl-transferring) kinase, mitochondrial-like	2515	1476	3628	2573.44	10160.1	5811.02	7021.38	27.46	32.37	43.59	83.78	47.32	56.02	34.4733	62.3733	0.275163	-1.86164	6.14541e-05	0.0106448	yes	down	XP_035455930.1(pyruvate dehydrogenase (acetyl-transferring) kinase, mitochondrial-like [Spodoptera frugiperda])	GO:0005759(cellular_component:mitochondrial matrix); GO:0005524(molecular_function:ATP binding); GO:0004672(molecular_function:protein kinase activity)	K00898	PDK2_3_4	map05415(Diabetic cardiomyopathy)	COG0642(T:Signal transduction mechanisms)	COG0642(Histidine kinase)	PF10436.11(BCDHK_Adom3:Mitochondrial branched-chain alpha-ketoacid dehydrogenase kinase); PF02518.28(HATPase_c:Histidine kinase-, DNA gyrase B-, and HSP90-like ATPase)	sp|P91622|PDK_DROME([Pyruvate dehydrogenase (acetyl-transferring)] kinase, mitochondrial OS=Drosophila melanogaster OX=7227 GN=Pdk PE=2 SV=2)	118280114
gene-LOC118276166	LOC118276166	tubulin-folding cofactor B-like	2492	26.32	56.64	54.41	101.9	151.34	166.01	0.56	1.25	1.23	2.09	3.09	3.27	1.01333	2.81667	0.2716	-1.88044	2.71933e-05	0.00590655	yes	down	XP_035450279.1(tubulin-folding cofactor B-like [Spodoptera frugiperda])		K17262	TBCB, CKAP1, ALF1		ENOG410YKGB(O:Posttranslational modification, protein turnover, chaperones)	ENOG410YKGB(tubulin folding cofactor B)	PF14560.8(Ubiquitin_2:Ubiquitin-like domain); PF01302.27(CAP_GLY:CAP-Gly domain)	sp|Q5E951|TBCB_BOVIN(Tubulin-folding cofactor B OS=Bos taurus OX=9913 GN=TBCB PE=2 SV=1)	118276166
gene-LOC118279642	LOC118279642	sodium/nucleoside cotransporter 2-like, transcript variant X1	1898	169.61	266.02	173.21	552.01	542.36	827.58	5.61	11.96	5.89	18.78	23.43	31.36	7.82	24.5233	0.267383	-1.90302	3.00783e-06	0.00124725	yes	down	XP_035455212.1(sodium/nucleoside cotransporter 2-like isoform X1 [Spodoptera frugiperda])	GO:0016021(cellular_component:integral component of membrane); GO:0005337(molecular_function:nucleoside transmembrane transporter activity)	K11536	SLC28A		COG1972(F:Nucleotide transport and metabolism)	COG1972()-nucleoside)	PF07662.15(Nucleos_tra2_C:Na+ dependent nucleoside transporter C-terminus); PF01773.22(Nucleos_tra2_N:Na+ dependent nucleoside transporter N-terminus)	sp|Q62773|S28A2_RAT(Sodium/nucleoside cotransporter 2 OS=Rattus norvegicus OX=10116 GN=Slc28a2 PE=1 SV=1)	118279642
gene-LOC118264095	LOC118264095	inositol polyphosphate 5-phosphatase E-like, transcript variant X1	2244	165.47	122.34	187	443.08	302	800.71	2.6	2.26	3.5	6.34	4.4	10.88	2.78667	7.20667	0.260303	-1.94174	0.00050292	0.0438342	yes	down	XP_035432376.1(inositol polyphosphate 5-phosphatase E-like isoform X1 [Spodoptera frugiperda])	GO:0016787(molecular_function:hydrolase activity); GO:0046856(biological_process:phosphatidylinositol dephosphorylation)	K20278	INPP5E	map04070(Phosphatidylinositol signaling system); map00562(Inositol phosphate metabolism)	COG5411(T:Signal transduction mechanisms)	COG5411(inositol)	PF03372.25(Exo_endo_phos:Endonuclease/Exonuclease/phosphatase family)	sp|Q9VTW2|INP5E_DROME(Inositol polyphosphate 5-phosphatase E OS=Drosophila melanogaster OX=7227 GN=INPP5E PE=1 SV=1)	118264095
gene-LOC118268613	LOC118268613	heat shock 70 kDa protein cognate 4	2209	49298.8	30419.7	43328.4	162165	133136	131355	1199.31	772.85	1123.31	3807.86	3117.28	2969.77	1031.82	3298.3	0.251018	-1.99414	1.4961e-06	0.000660406	yes	down	AIZ00749.1(heat shock cognate 70 protein, partial [Sesamia inferens])	GO:0016887(molecular_function:ATPase activity); GO:0005524(molecular_function:ATP binding)	K03283	HSPA1s	map05162(Measles); map05145(Toxoplasmosis); map04915(Estrogen signaling pathway); map04010(MAPK signaling pathway); map03040(Spliceosome); map05134(Legionellosis); map04213(Longevity regulating pathway - multiple species); map05417(Lipid and atherosclerosis); map04144(Endocytosis); map04612(Antigen processing and presentation); map04141(Protein processing in endoplasmic reticulum); map05020(Prion…	COG0443(O:Posttranslational modification, protein turnover, chaperones)	COG0443(Heat shock protein)	PF00012.22(HSP70:Hsp70 protein); PF06723.15(MreB_Mbl:MreB/Mbl protein); PF02782.18(FGGY_C:FGGY family of carbohydrate kinases, C-terminal domain)	sp|Q9U639|HSP7D_MANSE(Heat shock 70 kDa protein cognate 4 OS=Manduca sexta OX=7130 PE=2 SV=1)	118268613
gene-LOC118270319	LOC118270319	erythroid differentiation-related factor 1-like	4148	228	165	186	648	605	782	2.79	2.09	2.41	7.57	7.09	8.91	2.43	7.85667	0.246665	-2.01938	4.03567e-07	0.000242486	yes	down	XP_035441748.1(erythroid differentiation-related factor 1-like [Spodoptera frugiperda])					ENOG410XSWW(S:Function unknown)	ENOG410XSWW(Chromosome 10 open reading frame 137)		sp|Q5R9R1|EDRF1_PONAB(Erythroid differentiation-related factor 1 OS=Pongo abelii OX=9601 GN=EDRF1 PE=2 SV=1)	118270319
gene-LOC118281115	LOC118281115	putative heat shock 70 kDa protein 7	2067	25	56	36	85	152	165	0.66	1.54	1.01	2.16	3.84	4.03	1.07	3.34333	0.243736	-2.03661	5.46833e-05	0.0100554	yes	down	XP_035457480.1(putative heat shock 70 kDa protein 7 [Spodoptera frugiperda])	GO:0004222(molecular_function:metalloendopeptidase activity); GO:0016887(molecular_function:ATPase activity); GO:0005524(molecular_function:ATP binding)	K03283	HSPA1s	map05162(Measles); map05145(Toxoplasmosis); map04915(Estrogen signaling pathway); map04010(MAPK signaling pathway); map03040(Spliceosome); map05134(Legionellosis); map04213(Longevity regulating pathway - multiple species); map05417(Lipid and atherosclerosis); map04144(Endocytosis); map04612(Antigen processing and presentation); map04141(Protein processing in endoplasmic reticulum); map05020(Prion…	COG0443(O:Posttranslational modification, protein turnover, chaperones)	COG0443(Heat shock protein)	PF00012.22(HSP70:Hsp70 protein); PF06723.15(MreB_Mbl:MreB/Mbl protein)	sp|Q9VG58|HSP74_DROME(Major heat shock 70 kDa protein Bbb OS=Drosophila melanogaster OX=7227 GN=Hsp70Bbb PE=3 SV=2)	118281115
gene-LOC118281500	LOC118281500	elongation of very long chain fatty acids protein AAEL008004-like, transcript variant X2	2560	92.73	89.07	114.42	156.34	569.98	345.11	1.83	1.88	2.45	3.01	10.4	5.94	2.05333	6.45	0.238943	-2.06526	0.000318046	0.0329708	yes	down	XP_035457974.1(elongation of very long chain fatty acids protein AAEL008004-like [Spodoptera frugiperda])	GO:0006633(biological_process:fatty acid biosynthetic process); GO:0016021(cellular_component:integral component of membrane); GO:0102337(molecular_function:3-oxo-cerotoyl-CoA synthase activity); GO:0102336(molecular_function:3-oxo-arachidoyl-CoA synthase activity); GO:0102338(molecular_function:3-oxo-lignoceronyl-CoA synthase activity); GO:0102756(molecular_function:very-long-chain 3-ketoacyl-Co…	K10250	ELOVL7	map01040(Biosynthesis of unsaturated fatty acids); map00062(Fatty acid elongation)	ENOG410XRWT(I:Lipid transport and metabolism)	ENOG410XRWT(elongation of very long chain fatty acids protein)	PF01151.20(ELO:GNS1/SUR4 family)	sp|Q1HRV8|ELVL1_AEDAE(Elongation of very long chain fatty acids protein AAEL008004 OS=Aedes aegypti OX=7159 GN=AAEL008004 PE=2 SV=2)	118281500
gene-LOC118271395	LOC118271395	uncharacterized LOC118271395	1118	100	479	199	764	1080	913	5.63	28.03	11.95	40.93	57.43	46.54	15.2033	48.3	0.231716	-2.10957	0.000627898	0.0488191	yes	down	KAG8108121.1(hypothetical protein SFRUCORN_015218 [Spodoptera frugiperda])									118271395
gene-LOC118278760	LOC118278760	uncharacterized LOC118278760	3199	17	7.55	14.43	61.22	46.76	39.75	0.27	0.13	0.25	0.95	0.72	0.59	0.216667	0.753333	0.228946	-2.12692	0.00028359	0.0307988	yes	down	XP_035453993.1(uncharacterized protein LOC118278760 [Spodoptera frugiperda])	GO:0015074(biological_process:DNA integration); GO:0008270(molecular_function:zinc ion binding); GO:0003676(molecular_function:nucleic acid binding)				COG2801(L:Replication, recombination and repair); ENOG410Z1QR(S:Function unknown); ENOG410Y7Q4(S:Function unknown); ENOG410YP2D(S:Function unknown)	COG2801(Retrotransposon protein); ENOG410Z1QR(-); ENOG410Y7Q4(-); ENOG410YP2D(Integrase core domain protein)	PF05380.15(Peptidase_A17:Pao retrotransposon peptidase); PF00078.29(RVT_1:Reverse transcriptase (RNA-dependent DNA polymerase)); PF17921.3(Integrase_H2C2:Integrase zinc binding domain); PF00665.28(rve:Integrase core domain)		118278760
gene-LOC118278003	LOC118278003	ecdysone 20-monooxygenase-like, transcript variant X1	3316	12	45	22	94	81	114	0.18	0.74	0.36	6.25	2.46	1.71	0.426667	3.47333	0.224743	-2.15365	0.000231636	0.0268619	yes	down	XP_035452949.1(ecdysone 20-monooxygenase-like isoform X1 [Spodoptera frugiperda])	GO:0005506(molecular_function:iron ion binding); GO:0016705(molecular_function:oxidoreductase activity, acting on paired donors, with incorporation or reduction of molecular oxygen); GO:0016021(cellular_component:integral component of membrane); GO:0004497(molecular_function:monooxygenase activity); GO:0020037(molecular_function:heme binding)	K10723	SHD, CYP314A1	map00981(Insect hormone biosynthesis)	COG2124(Q:Secondary metabolites biosynthesis, transport and catabolism)	COG2124(Cytochrome p450)	PF00067.24(p450:Cytochrome P450)	sp|Q9VUF8|CP314_DROME(Ecdysone 20-monooxygenase OS=Drosophila melanogaster OX=7227 GN=shd PE=1 SV=3)	118278003
gene-LOC118274115	LOC118274115	putative nuclease HARBI1	1573	21.43	54.33	44.68	161.42	107.79	181.44	0.78	2.06	1.73	5.67	3.77	6.13	1.52333	5.19	0.219031	-2.19079	1.182e-05	0.00336969	yes	down	KAG8108367.1(hypothetical protein SFRUCORN_000249 [Spodoptera frugiperda])		K23222	HARBI1		ENOG411206Y(S:Function unknown)	ENOG411206Y(transposon protein)	PF13359.8(DDE_Tnp_4:DDE superfamily endonuclease); PF04827.16(Plant_tran:Plant transposon protein); PF01609.23(DDE_Tnp_1:Transposase DDE domain)	sp|Q17QR8|HARB1_BOVIN(Putative nuclease HARBI1 OS=Bos taurus OX=9913 GN=HARBI1 PE=2 SV=1)	118274115
gene-LOC118276226	LOC118276226	uncharacterized LOC118276226, transcript variant X2	3502	192	370	180	869	1525	575	2.83	7.48	2.83	41.94	60.55	12.12	4.38	38.2033	0.214186	-2.22306	4.74292e-05	0.00901419	yes	down	XP_035450357.1(uncharacterized protein LOC118276226 isoform X1 [Spodoptera frugiperda])	GO:0016021(cellular_component:integral component of membrane); GO:0008083(molecular_function:growth factor activity)	K04358	FGF	map05207(Chemical carcinogenesis - receptor activation); map04810(Regulation of actin cytoskeleton); map05200(Pathways in cancer); map04015(Rap1 signaling pathway); map04014(Ras signaling pathway); map05218(Melanoma); map04010(MAPK signaling pathway); map04020(Calcium signaling pathway); map05224(Breast cancer); map05226(Gastric cancer); map04151(PI3K-Akt signaling pathway)	ENOG410XY5H(S:Function unknown)	ENOG410XY5H(Fibroblast growth factor)	PF00167.20(FGF:Fibroblast growth factor)		118276226
gene-LOC118268763	LOC118268763	carboxypeptidase M-like, transcript variant X2	1874	11.45	39.15	25.05	60.96	138.72	100.72	0.31	6.77	0.7	2.94	3.42	6.11	2.59333	4.15667	0.207005	-2.27226	0.000177387	0.0231536	yes	down	XP_035439306.1(carboxypeptidase M-like isoform X1 [Spodoptera frugiperda])		K01296	CPM		ENOG410XX0H(E:Amino acid transport and metabolism)	ENOG410XX0H(carboxy-peptidase)	PF00246.26(Peptidase_M14:Zinc carboxypeptidase); PF13620.8(CarboxypepD_reg:Carboxypeptidase regulatory-like domain); PF13715.8(CarbopepD_reg_2:CarboxypepD_reg-like domain); PF04952.16(AstE_AspA:Succinylglutamate desuccinylase / Aspartoacylase family)	sp|Q5RFD6|CBPM_PONAB(Carboxypeptidase M OS=Pongo abelii OX=9601 GN=CPM PE=2 SV=1)	118268763
gene-LOC118280547	LOC118280547	fatty acyl-CoA reductase wat-like	1815	35	55	115	293	203	331	1.07	1.76	3.75	8.66	5.98	9.41	2.19333	8.01667	0.201964	-2.30783	2.60228e-05	0.00574349	yes	down	XP_035456529.1(fatty acyl-CoA reductase wat-like [Spodoptera frugiperda])	GO:0102965(molecular_function:alcohol-forming fatty acyl-CoA reductase activity); GO:0016021(cellular_component:integral component of membrane); GO:0080019(molecular_function:fatty-acyl-CoA reductase (alcohol-forming) activity); GO:0006629(biological_process:lipid metabolic process)	K13356	FAR	map04146(Peroxisome); map00073(Cutin, suberine and wax biosynthesis); map04212(Longevity regulating pathway - worm)	ENOG410XS7R(S:Function unknown)	ENOG410XS7R(fatty-acyl-CoA reductase (alcohol-forming) activity)	PF07993.14(NAD_binding_4:Male sterility protein); PF03015.21(Sterile:Male sterility protein); PF01073.21(3Beta_HSD:3-beta hydroxysteroid dehydrogenase/isomerase family); PF01370.23(Epimerase:NAD dependent epimerase/dehydratase family); PF02719.17(Polysacc_synt_2:Polysaccharide biosynthesis protein)	sp|Q8MS59|WAT_DROME(Fatty acyl-CoA reductase wat OS=Drosophila melanogaster OX=7227 GN=wat PE=1 SV=1)	118280547
gene-LOC118264307	LOC118264307	sulfotransferase 1 family member D1-like	1173	34	30	40	156	65	218	1.81	1.65	2.26	7.95	3.31	10.67	1.90667	7.31	0.19946	-2.32583	0.00019569	0.0243438	yes	down	XP_035432672.1(sulfotransferase 1 family member D1-like [Spodoptera frugiperda])	GO:0008146(molecular_function:sulfotransferase activity)	K01016;K01025	SULT1E1, STE;SULT1	map00140(Steroid hormone biosynthesis)	ENOG4111H56(S:Function unknown)	ENOG4111H56(Sulfotransferase)	PF00685.29(Sulfotransfer_1:Sulfotransferase domain); PF13469.8(Sulfotransfer_3:Sulfotransferase family)	sp|A0A173GP47|LST_PHOPY(Luciferin sulfotransferase OS=Photinus pyralis OX=7054 GN=LST PE=1 SV=1)	118264307
gene-LOC118261859	LOC118261859	forkhead box protein L2-like, transcript variant X1	2492	253.99	732.81	248	1498.89	2308.54	1427.56	5.01	15.25	5.37	32.11	47.91	25.73	8.54333	35.25	0.19856	-2.33235	4.65941e-05	0.00901419	yes	down	XP_035428757.1(forkhead box protein D1-like isoform X1 [Spodoptera frugiperda])	GO:0003700(molecular_function:transcription factor activity, sequence-specific DNA binding); GO:0043565(molecular_function:sequence-specific DNA binding); GO:0005634(cellular_component:nucleus)	K09405	FOXL		COG5025(K:Transcription)	COG5025(forkhead box)	PF00250.20(Forkhead:Forkhead domain); PF15452.8(NYAP_C:Neuronal tyrosine-phosphorylated phosphoinositide-3-kinase adapter)	sp|Q6VFT6|FOXL2_PIG(Forkhead box protein L2 OS=Sus scrofa OX=9823 GN=FOXL2 PE=3 SV=1)	118261859
gene-LOC118268569	LOC118268569	myrosinase 1-like	1750	182	752	447	1861	2281	1767	5.83	25.08	15.24	57.42	70.18	52.46	15.3833	60.02	0.191632	-2.38359	1.17835e-05	0.00336969	yes	down	XP_035439000.1(myrosinase 1-like [Spodoptera frugiperda])					COG2723(G:Carbohydrate transport and metabolism)	COG2723(beta-glucosidase)	PF00232.20(Glyco_hydro_1:Glycosyl hydrolase family 1)	sp|Q95X01|MYRO1_BREBR(Myrosinase 1 OS=Brevicoryne brassicae OX=69196 PE=1 SV=1)	118268569
gene-LOC118275523	LOC118275523	uncharacterized LOC118275523	591	299	255	479	2312	499	1737	47.38	40.46	79.43	343.94	74.13	245.8	55.7567	221.29	0.188935	-2.40404	0.000517123	0.0442269	yes	down	XP_035449406.1(uncharacterized protein LOC118275523 [Spodoptera frugiperda])									118275523
gene-LOC118280536	LOC118280536	glucose-1-phosphatase-like	1353	68.13	157.1	70.2	367.37	516.31	460.08	3	7.18	3.29	15.56	21.81	18.73	4.49	18.7	0.185041	-2.43409	2.9246e-07	0.000200101	yes	down	XP_035456519.1(glucose-1-phosphatase-like [Spodoptera frugiperda])					ENOG410XRK8(S:Function unknown)	ENOG410XRK8(Glucose-1-phosphatase)	PF00328.24(His_Phos_2:Histidine phosphatase superfamily (branch 2))	sp|P19926|AGP_ECOLI(Glucose-1-phosphatase OS=Escherichia coli (strain K12) OX=83333 GN=agp PE=1 SV=1)	118280536
gene-LOC118276097	LOC118276097	glutenin, high molecular weight subunit DX5-like, transcript variant X1	819	65	226	85	597	513	571	5.92	21.07	8.25	52.06	44.31	47.6	11.7467	47.99	0.184818	-2.43582	1.68013e-05	0.00403349	yes	down	XP_035450152.1(glutenin, high molecular weight subunit DX5-like isoform X1 [Spodoptera frugiperda])	GO:0005576(cellular_component:extracellular region); GO:0004867(molecular_function:serine-type endopeptidase inhibitor activity)				ENOG410ZDQ9(S:Function unknown); ENOG4110QW6(S:Function unknown)	ENOG410ZDQ9(-); ENOG4110QW6(Haemolymph juvenile hormone binding protein (JHBP))	PF07648.17(Kazal_2:Kazal-type serine protease inhibitor domain); PF00050.23(Kazal_1:Kazal-type serine protease inhibitor domain); PF03157.15(Glutenin_hmw:High molecular weight glutenin subunit)		118276097
gene-LOC118278744	LOC118278744	hemolin-like	1441	528.24	678.77	489.84	2651.64	4474.48	1029.07	21.49	28.68	21.19	103.75	174.6	38.71	23.7867	105.687	0.180985	-2.46606	5.49204e-05	0.0100554	yes	down	XP_035453972.1(hemolin-like [Spodoptera frugiperda])					ENOG410XSVG(S:Function unknown)	ENOG410XSVG(Cell adhesion molecule)	PF07679.18(I-set:Immunoglobulin I-set domain); PF13927.8(Ig_3:Immunoglobulin domain); PF13895.8(Ig_2:Immunoglobulin domain); PF00047.27(ig:Immunoglobulin domain); PF07686.19(V-set:Immunoglobulin V-set domain)	sp|P31398|HEMO_MANSE(Hemolin OS=Manduca sexta OX=7130 PE=2 SV=2)	118278744
gene-LOC118279582	LOC118279582	cell wall adhesin EAP1-like	240	101.98	246.04	81.08	658.8	352.43	1009.2	12.63	32.08	9.06	80.27	40.6	119.37	17.9233	80.08	0.176451	-2.50266	0.000207077	0.0253003	yes	down	XP_035455112.1(cell wall adhesin EAP1-like, partial [Spodoptera frugiperda])									118279582
gene-LOC118275662	LOC118275662	uncharacterized LOC118275662	370	125	112	142.57	1246.26	404.98	250	66.4	55.29	77.24	593.77	194.25	110.37	66.31	299.463	0.169989	-2.55649	0.000375151	0.0354039	yes	down	XP_035449609.1(uncharacterized protein LOC118275662 [Spodoptera frugiperda])					ENOG4110QDA(S:Function unknown); ENOG4110RUT(S:Function unknown)	ENOG4110QDA(-); ENOG4110RUT(-)	PF01826.19(TIL:Trypsin Inhibitor like cysteine rich domain)		118275662
gene-LOC118277198	LOC118277198	myb-related transcription factor, partner of profilin-like	2286	341.41	124.25	146.18	480.1	1163.34	1708.92	2.69	1.51	1.6	8.36	14.77	16.44	1.93333	13.19	0.165034	-2.59917	0.000571663	0.0462878	yes	down	XP_035451810.1(myb-related transcription factor, partner of profilin-like [Spodoptera frugiperda])		K23222	HARBI1		ENOG411206Y(S:Function unknown); ENOG410XQ5D(O:Posttranslational modification, protein turnover, chaperones)	ENOG411206Y(transposon protein); ENOG410XQ5D(matrix metallopeptidase)	PF13873.8(Myb_DNA-bind_5:Myb/SANT-like DNA-binding domain)	sp|Q6AZB8|HARB1_DANRE(Putative nuclease HARBI1 OS=Danio rerio OX=7955 GN=harbi1 PE=2 SV=1)	118277198
gene-LOC118278855	LOC118278855	AT-rich interactive domain-containing protein 5B-like, transcript variant X1	4465	158.01	157.58	198.3	1023.33	1653.19	195.8	2.38	2.88	3.14	15.58	24.08	2.69	2.8	14.1167	0.155473	-2.68527	0.000487819	0.0430665	yes	down	XP_035454146.1(AT-rich interactive domain-containing protein 5B-like isoform X1 [Spodoptera frugiperda])		K25857	ARID5		ENOG410ZWVF(S:Function unknown); ENOG4110NWK(K:Transcription); ENOG4110CDI(S:Function unknown)	ENOG410ZWVF(-); ENOG4110NWK(AT rich interactive domain 5B (MRF1-like)); ENOG4110CDI(tigger transposable element derived)	PF01388.23(ARID:ARID/BRIGHT DNA binding domain)	sp|Q8BM75|ARI5B_MOUSE(AT-rich interactive domain-containing protein 5B OS=Mus musculus OX=10090 GN=Arid5b PE=1 SV=3)	118278855
gene-LOC118263871	LOC118263871	uncharacterized protein DDB_G0271670-like, transcript variant X1	897	50	90	120	451	513	544	4.39	8.06	11.14	37.56	42.8	43.5	7.86333	41.2867	0.142742	-2.80852	1.96723e-13	8.9732e-10	yes	down	XP_035431965.1(osteocalcin 2-like isoform X1 [Spodoptera frugiperda])							PF10500.11(SR-25:Nuclear RNA-splicing-associated protein)		118263871
gene-LOC118269810	LOC118269810	uncharacterized LOC118269810	1230	241.33	850.78	593.88	3366.37	4128.63	2966.72	10.73	39.24	28.05	143.82	175.94	121.81	26.0067	147.19	0.132499	-2.91595	5.60047e-09	7.66368e-06	yes	down	XP_035441020.1(uncharacterized protein LOC118269807 [Spodoptera frugiperda])					ENOG410Y1IK(S:Function unknown); ENOG4110QPT(S:Function unknown); ENOG4110RRA(S:Function unknown); ENOG41129KS(S:Function unknown)	ENOG410Y1IK(Protein of unknown function (DUF3421)); ENOG4110QPT(Protein of unknown function (DUF3421)); ENOG4110RRA(-); ENOG41129KS(Protein of unknown function (DUF3421))	PF11901.10(DUF3421:Protein of unknown function (DUF3421))		118269810
gene-LOC118267472	LOC118267472	mucin-7-like	1174	12.73	22.5	32.27	35.64	284.97	120.3	7.7	20.82	21.8	26.62	251.18	96.75	16.7733	124.85	0.130465	-2.93826	0.000357553	0.0351997	yes	down	XP_035437389.1(mucin-7-like [Spodoptera frugiperda])									118267472
gene-LOC118275440	LOC118275440	putative epidermal cell surface receptor, transcript variant X1	4964	13.82	78.37	35.5	210.04	427.89	174.98	0.18	1.09	0.5	2.67	5.38	2.12	0.59	3.39	0.130272	-2.9404	3.5332e-05	0.00755442	yes	down	XP_035449285.1(uncharacterized protein LOC118275440 isoform X1 [Spodoptera frugiperda])	GO:0016021(cellular_component:integral component of membrane)				ENOG410YSW1(U:Intracellular trafficking, secretion, and vesicular transport)	ENOG410YSW1(WNT1 inducible signaling pathway protein 2)	PF00041.23(fn3:Fibronectin type III domain)	sp|Q04164|SAS_DROME(Putative epidermal cell surface receptor OS=Drosophila melanogaster OX=7227 GN=sas PE=2 SV=2)	118275440
gene-LOC118281060	LOC118281060	uncharacterized LOC118281060	4392	71.54	154.45	64.87	337.65	1462.63	222.59	0.62	1.75	0.66	3.67	15.73	1.9	1.01	7.1	0.12496	-3.00046	0.000303687	0.0319666	yes	down	XP_035457398.1(uncharacterized protein LOC118281060 [Spodoptera frugiperda])					ENOG410Z25J(S:Function unknown)	ENOG410Z25J(Hydra magnipapillata)	PF02945.17(Endonuclease_7:Recombination endonuclease VII)		118281060
gene-LOC118269916	LOC118269916	zonadhesin-like, transcript variant X1	6383	14	10	14	95	157.18	19	0.65	1.2	1.16	3.74	22.37	0.55	1.00333	8.88667	0.123281	-3.01997	0.000373581	0.0354039	yes	down	XP_035441189.1(zonadhesin-like isoform X1 [Spodoptera frugiperda])					ENOG4110RF5(S:Function unknown); COG4826(O:Posttranslational modification, protein turnover, chaperones); ENOG410XNSK(S:Function unknown); ENOG410Y2QH(S:Function unknown)	ENOG4110RF5(Trypsin Inhibitor like cysteine rich domain); COG4826(serine-type endopeptidase inhibitor activity); ENOG410XNSK(oligomeric mucus gel-forming); ENOG410Y2QH(Trypsin Inhibitor like cysteine rich domain)	PF01826.19(TIL:Trypsin Inhibitor like cysteine rich domain)	sp|O88799|ZAN_MOUSE(Zonadhesin OS=Mus musculus OX=10090 GN=Zan PE=1 SV=1)	118269916
gene-LOC118265714	LOC118265714	uncharacterized LOC118265714	1503	6	5	7	45	33	50	0.59	0.2	0.76	3.91	2.75	3.58	0.516667	3.41333	0.119067	-3.07015	4.07569e-07	0.000242486	yes	down	XP_035434690.1(uncharacterized protein LOC118265714 [Spodoptera frugiperda])	GO:0016021(cellular_component:integral component of membrane); GO:0016020(cellular_component:membrane)				ENOG410ZMCI(S:Function unknown)	ENOG410ZMCI(-)	PF13927.8(Ig_3:Immunoglobulin domain); PF00047.27(ig:Immunoglobulin domain)		118265714
gene-LOC118282473	LOC118282473	cell adhesion molecule 3-like	4643	22.02	33.41	65.21	308.53	54.64	479.12	2.35	12.02	8.85	27.6	4.8	20.84	7.74	17.7467	0.114626	-3.12499	0.000354	0.0351024	yes	down	XP_035459448.1(LOW QUALITY PROTEIN: cell adhesion molecule 3-like [Spodoptera frugiperda])					ENOG410YH78(S:Function unknown); ENOG4111Q7Y(S:Function unknown); ENOG410ZM6X(S:Function unknown)	ENOG410YH78(-); ENOG4111Q7Y(heterophilic cell-cell adhesion); ENOG410ZM6X(-)	PF13927.8(Ig_3:Immunoglobulin domain); PF13895.8(Ig_2:Immunoglobulin domain); PF07686.19(V-set:Immunoglobulin V-set domain)		118282473
gene-LOC118278166	LOC118278166	myrosinase 1-like, transcript variant X1	2057	225.21	630.29	116.43	1772.67	4375.78	1270.82	5.07	14.17	2.62	41.4	97.61	27.91	7.28667	55.64	0.112469	-3.1524	8.29951e-05	0.0138501	yes	down	XP_035453159.1(myrosinase 1-like isoform X1 [Spodoptera frugiperda])	GO:0005975(biological_process:carbohydrate metabolic process); GO:0004553(molecular_function:hydrolase activity, hydrolyzing O-glycosyl compounds)				COG2723(G:Carbohydrate transport and metabolism)	COG2723(beta-glucosidase)	PF00232.20(Glyco_hydro_1:Glycosyl hydrolase family 1)	sp|Q95X01|MYRO1_BREBR(Myrosinase 1 OS=Brevicoryne brassicae OX=69196 PE=1 SV=1)	118278166
gene-LOC118267615	LOC118267615	uncharacterized LOC118267615	749	19.75	32.65	18.29	92.67	407.76	76.11	2.04	3.43	1.99	9.07	39.83	7.12	2.48667	18.6733	0.107538	-3.21708	6.01658e-05	0.0106107	yes	down	XP_035437583.1(LOW QUALITY PROTEIN: uncharacterized protein LOC118267615 [Spodoptera frugiperda])									118267615
gene-LOC118267088	LOC118267088	growth hormone-inducible transmembrane protein-like	1580	347.79	35.73	195.23	2699.49	1158.47	1067.47	12.61	1.35	7.53	94.26	40.34	35.85	7.16333	56.8167	0.10675	-3.22769	0.000484727	0.0430665	yes	down	XP_035436758.1(growth hormone-inducible transmembrane protein-like [Spodoptera frugiperda])	GO:0016021(cellular_component:integral component of membrane)	K21890	GHITM, DERP2, TMBIM5		ENOG410XPHY(S:Function unknown)	ENOG410XPHY(growth hormone inducible transmembrane protein)	PF01027.22(Bax1-I:Inhibitor of apoptosis-promoting Bax1)	sp|Q9H3K2|GHITM_HUMAN(Growth hormone-inducible transmembrane protein OS=Homo sapiens OX=9606 GN=GHITM PE=1 SV=2)	118267088
gene-LOC118276605	LOC118276605	nephrin-like	4400	8.9	27.09	18.51	233.34	102.14	93.4	0.13	0.76	0.35	20.22	8.07	7.59	0.413333	11.96	0.105678	-3.24225	6.68823e-07	0.000352007	yes	down	XP_035450844.1(LOW QUALITY PROTEIN: nephrin-like [Spodoptera frugiperda])	GO:0016021(cellular_component:integral component of membrane)				ENOG410XRJN(S:Function unknown); ENOG4111F5N(S:Function unknown)	ENOG410XRJN(nephrosis 1, congenital, Finnish type (nephrin)); ENOG4111F5N(CD80-like C2-set immunoglobulin domain)	PF13927.8(Ig_3:Immunoglobulin domain); PF13895.8(Ig_2:Immunoglobulin domain); PF00047.27(ig:Immunoglobulin domain); PF07679.18(I-set:Immunoglobulin I-set domain); PF08205.14(C2-set_2:CD80-like C2-set immunoglobulin domain); PF07686.19(V-set:Immunoglobulin V-set domain); PF16706.7(Izumo-Ig:Izumo-like Immunoglobulin domain)	sp|Q9U3P2|SYG2_CAEEL(Synaptogenesis protein syg-2 OS=Caenorhabditis elegans OX=6239 GN=syg-2 PE=1 SV=1)	118276605
gene-LOC118275795	LOC118275795	putative epidermal cell surface receptor, transcript variant X1	6052	11.18	78.63	12.5	272.96	388.11	163.02	0.11	0.81	0.13	2.65	3.72	1.51	0.35	2.62667	0.103398	-3.27372	0.000159563	0.0218346	yes	down	XP_035449762.1(uncharacterized protein LOC118275795 isoform X1 [Spodoptera frugiperda])	GO:0016021(cellular_component:integral component of membrane)				ENOG410YSW1(U:Intracellular trafficking, secretion, and vesicular transport)	ENOG410YSW1(WNT1 inducible signaling pathway protein 2)	PF00041.23(fn3:Fibronectin type III domain)	sp|Q04164|SAS_DROME(Putative epidermal cell surface receptor OS=Drosophila melanogaster OX=7227 GN=sas PE=2 SV=2)	118275795
gene-LOC118267755	LOC118267755	uncharacterized LOC118267755	836	3.25	8.35	6.71	34.33	114.24	30.89	0.28	0.74	0.61	2.83	9.39	2.44	0.543333	4.88667	0.0853722	-3.55009	1.27674e-05	0.00345317	yes	down	XP_035437823.1(LOW QUALITY PROTEIN: uncharacterized protein LOC118267755 [Spodoptera frugiperda])									118267755
gene-LOC118270144	LOC118270144	uncharacterized LOC118270144	1299	1.99	1.95	1.38	28.26	13.76	9.25	0.09	0.09	0.07	1.26	0.61	0.4	0.0833333	0.756667	0.0839725	-3.57394	0.000597066	0.0471729	yes	down	XP_035441497.1(LOW QUALITY PROTEIN: uncharacterized protein LOC118270144 [Spodoptera frugiperda])					ENOG410ZD2B(S:Function unknown); ENOG410Y65V(S:Function unknown); COG2124(Q:Secondary metabolites biosynthesis, transport and catabolism); ENOG4111KN4(A:RNA processing and modification); ENOG410Z2AA(S:Function unknown)	ENOG410ZD2B(-); ENOG410Y65V(Retrotransposon protein); COG2124(Cytochrome p450); ENOG4111KN4(Tumor necrosis factor alpha-induced protein); ENOG410Z2AA(-)			118270144
gene-LOC118279195	LOC118279195	protein Wnt-1-like, transcript variant X1	1621	21.82	31.25	44.56	35.41	401.82	594.69	0.67	0.78	1.22	1.05	19.47	20.36	0.89	13.6267	0.079181	-3.6587	0.000135481	0.0193117	yes	down	XP_035454649.1(protein Wnt-1-like isoform X1 [Spodoptera frugiperda])	GO:0005102(molecular_function:receptor binding); GO:0016055(biological_process:Wnt signaling pathway); GO:0007275(biological_process:multicellular organism development); GO:0005576(cellular_component:extracellular region)	K00408	WNT4	map05205(Proteoglycans in cancer); map05165(Human papillomavirus infection); map04390(Hippo signaling pathway); map05200(Pathways in cancer); map04550(Signaling pathways regulating pluripotency of stem cells); map04919(Thyroid hormone signaling pathway); map05010(Alzheimer disease); map05217(Basal cell carcinoma); map04916(Melanogenesis); map04360(Axon guidance); map05225(Hepatocellular carcinoma…	ENOG410XQZ1(O:Posttranslational modification, protein turnover, chaperones)	ENOG410XQZ1(Ligand for members of the frizzled family of seven transmembrane receptors (By similarity))	PF00110.21(wnt:wnt family)	sp|P22724|WNT4_MOUSE(Protein Wnt-4 OS=Mus musculus OX=10090 GN=Wnt4 PE=1 SV=1)	118279195
gene-LOC118264674	LOC118264674	protein yellow-like, transcript variant X1	1723	0	9	2.54	36	37	61	0	0.37	0.44	1.42	1.44	2.29	0.27	1.71667	0.0721431	-3.79299	0.000123681	0.0179413	yes	down	XP_035433152.1(protein yellow-like isoform X1 [Spodoptera frugiperda])					ENOG410XRFE(S:Function unknown)	ENOG410XRFE(Major royal jelly protein)	PF03022.18(MRJP:Major royal jelly protein)	sp|Q9BI23|YELL_DROER(Protein yellow OS=Drosophila erecta OX=7220 GN=y PE=3 SV=1)	118264674
gene-LOC118279807	LOC118279807	trypsin inhibitor-like	493	3	1	3	49	28	10	0.71	0.23	0.73	10.69	6.11	2.06	0.556667	6.28667	0.0694116	-3.84868	0.00014913	0.0210381	yes	down	XP_035455487.1(trypsin inhibitor-like [Spodoptera frugiperda])	GO:0007275(biological_process:multicellular organism development); GO:0004867(molecular_function:serine-type endopeptidase inhibitor activity)				ENOG410XQNP(O:Posttranslational modification, protein turnover, chaperones)	ENOG410XQNP(serine peptidase inhibitor, Kunitz type)	PF00014.25(Kunitz_BPTI:Kunitz/Bovine pancreatic trypsin inhibitor domain)	sp|P81902|CSTI_BOMMO(Trypsin inhibitor OS=Bombyx mori OX=7091 PE=1 SV=1)	118279807
gene-LOC118264284	LOC118264284	uncharacterized LOC118264284	574	2	27.59	6	149.92	41.36	256.65	0.34	4.63	1.05	23.62	6.51	38.43	2.00667	22.8533	0.0637492	-3.97145	0.000216088	0.0255778	yes	down	XP_035432514.1(uncharacterized protein LOC118264194 [Spodoptera frugiperda])					ENOG4111ZBN(S:Function unknown)	ENOG4111ZBN(-)			118264284
gene-LOC118281555	LOC118281555	40S ribosomal protein S4, transcript variant X2	1118	301.38	589.53	1158.83	10311.3	13837.5	3782.66	18.17	42.17	85.73	702.96	941.78	243.98	48.69	629.573	0.0605375	-4.04603	2.49384e-09	3.79174e-06	yes	down	XP_022836311.1(40S ribosomal protein S4 isoform X1 [Spodoptera litura])	GO:0003735(molecular_function:structural constituent of ribosome); GO:0005840(cellular_component:ribosome); GO:0006412(biological_process:translation); GO:0019843(molecular_function:rRNA binding)	K02987	RP-S4e, RPS4	map03010(Ribosome); map05171(Coronavirus disease - COVID-19)	COG1471(J:Translation, ribosomal structure and biogenesis)	COG1471((ribosomal) protein)	PF00900.22(Ribosomal_S4e:Ribosomal family S4e); PF16121.7(40S_S4_C:40S ribosomal protein S4 C-terminus); PF08071.14(RS4NT:RS4NT (NUC023) domain); PF01479.27(S4:S4 domain); PF00467.31(KOW:KOW motif)	sp|Q95V34|RS4_SPOFR(40S ribosomal protein S4 OS=Spodoptera frugiperda OX=7108 GN=RpS4 PE=2 SV=1)	118281555
gene-LOC118274733	LOC118274733	nose resistant to fluoxetine protein 6-like	2839	2	25	6	168	227	71	0.04	0.48	0.12	2.97	4	1.21	0.213333	2.72667	0.0582219	-4.1023	9.6513e-06	0.00293485	yes	down	XP_035448311.1(nose resistant to fluoxetine protein 6-like [Spodoptera frugiperda])	GO:0016021(cellular_component:integral component of membrane); GO:0016747(molecular_function:transferase activity, transferring acyl groups other than amino-acyl groups)				ENOG410YD1T(S:Function unknown); ENOG410YWG8(S:Function unknown)	ENOG410YD1T(nose resistant to fluoxetine protein 6-like); ENOG410YWG8(-)	PF01757.24(Acyl_transf_3:Acyltransferase family)	sp|Q09225|NRF6_CAEEL(Nose resistant to fluoxetine protein 6 OS=Caenorhabditis elegans OX=6239 GN=nrf-6 PE=1 SV=3)	118274733
gene-LOC118275917	LOC118275917	uncharacterized LOC118275917	589	10	412	44	839	3364	2416	1.6	65.79	7.35	125.64	503.06	344.1	24.9133	324.267	0.056966	-4.13376	0.000571348	0.0462878	yes	down	KAF9410286.1(hypothetical protein HW555_010593, partial [Spodoptera exigua])					ENOG4110RVK(S:Function unknown)	ENOG4110RVK(-)			118275917
gene-LOC118275322	LOC118275322	calcium and integrin-binding family member 3-like	713	5.9	19.71	1.73	15.72	112.47	291.86	3.13	11.19	1.08	8.65	61.55	147.8	5.13333	72.6667	0.0555518	-4.17002	0.000458491	0.0415496	yes	down	XP_026745907.1(calcium and integrin-binding family member 3 [Trichoplusia ni])	GO:0007229(biological_process:integrin-mediated signaling pathway); GO:0005509(molecular_function:calcium ion binding)	K23837	CIB2		COG5126(D:Cell cycle control, cell division, chromosome partitioning); COG5126(T:Signal transduction mechanisms); COG5126(Z:Cytoskeleton)	COG5126(Calcium-binding protein); COG5126(Calcium-binding protein); COG5126(Calcium-binding protein)	PF13499.8(EF-hand_7:EF-hand domain pair); PF00036.34(EF-hand_1:EF hand); PF13405.8(EF-hand_6:EF-hand domain); PF13833.8(EF-hand_8:EF-hand domain pair); PF13202.8(EF-hand_5:EF hand)	sp|Q96Q77|CIB3_HUMAN(Calcium and integrin-binding family member 3 OS=Homo sapiens OX=9606 GN=CIB3 PE=1 SV=3)	118275322
gene-LOC118269079	LOC118269079	uncharacterized LOC118269079	2942	2	3	2	71.95	4.31	31.38	0.04	0.47	0.04	13.32	0.72	6.3	0.183333	6.78	0.054407	-4.20006	0.000482084	0.0430665	yes	down	XP_035439894.1(uncharacterized protein LOC118269079 [Spodoptera frugiperda])	GO:0016021(cellular_component:integral component of membrane); GO:0004713(molecular_function:protein tyrosine kinase activity); GO:0005524(molecular_function:ATP binding)				COG0515(T:Signal transduction mechanisms); ENOG4110SHX(S:Function unknown)	COG0515(Serine Threonine protein kinase); ENOG4110SHX(-)	PF07714.19(PK_Tyr_Ser-Thr:Protein tyrosine and serine/threonine kinase); PF00069.27(Pkinase:Protein kinase domain)	sp|D2IYS2|TORSO_BOMMO(Tyrosine-protein kinase receptor torso OS=Bombyx mori OX=7091 GN=tor PE=1 SV=1)	118269079
gene-LOC118267103	LOC118267103	ras-related protein Rab-37-like, transcript variant X2	3454	1.72	18.24	6.61	66.54	273.73	80.27	0.03	1.77	6.22	10.52	12.74	6.13	2.67333	9.79667	0.053457	-4.22548	4.64102e-06	0.00172613	yes	down	XP_022820120.1(ras-related protein Rab-37-like isoform X2 [Spodoptera litura])	GO:0003924(molecular_function:GTPase activity); GO:0005525(molecular_function:GTP binding)	K07914	RAB37		ENOG410Z9H6(S:Function unknown)	ENOG410Z9H6(member RAS oncogene family)	PF00071.24(Ras:Ras family); PF08477.15(Roc:Ras of Complex, Roc, domain of DAPkinase); PF00025.23(Arf:ADP-ribosylation factor family); PF04670.14(Gtr1_RagA:Gtr1/RagA G protein conserved region)	sp|Q96AX2|RAB37_HUMAN(Ras-related protein Rab-37 OS=Homo sapiens OX=9606 GN=RAB37 PE=1 SV=3)	118267103
gene-LOC118268522	LOC118268522	uncharacterized LOC118268522	1654	0	2.25	2.31	10.78	40.91	18.89	0	0.08	0.08	0.36	1.35	0.6	0.0533333	0.77	0.0471407	-4.40688	0.000106282	0.0165268	yes	down	XP_035438949.1(uncharacterized protein LOC118268522 [Spodoptera frugiperda])					ENOG410XSY1(S:Function unknown); ENOG4111NZM(S:Function unknown)	ENOG410XSY1(SH3 domain); ENOG4111NZM(-)	PF09588.12(YqaJ:YqaJ-like viral recombinase domain); PF01771.19(Viral_alk_exo:Viral alkaline exonuclease)		118268522
gene-LOC118262113	LOC118262113	uncharacterized LOC118262113	2881	0	58.32	24.86	431.52	303.3	661.36	0	1.59	0.58	10.7	8.89	15.07	0.723333	11.5533	0.0465996	-4.42354	0.000386892	0.0362618	yes	down	XP_035429146.1(uncharacterized protein LOC118262113 [Spodoptera frugiperda])									118262113
gene-LOC118280640	LOC118280640	uncharacterized LOC118280640	913	6	19.79	8.11	302.26	286.8	25.79	0.36	1.54	0.52	19.87	19.71	1.43	0.806667	13.67	0.046493	-4.42684	7.24821e-06	0.00241913	yes	down	XP_035438634.1(uncharacterized protein LOC118268304 [Spodoptera frugiperda])									118280640
gene-LOC118279682	LOC118279682	uncharacterized LOC118279682	1104	6.35	5.07	4.01	45.23	80	156.96	0.37	0.3	0.25	2.5	4.41	8.33	0.306667	5.08	0.0456192	-4.45421	8.40465e-09	9.08766e-06	yes	down	KAF9788947.1(hypothetical protein SFRURICE_018523, partial [Spodoptera frugiperda])									118279682
gene-LOC118269119	LOC118269119	uncharacterized LOC118269119	1475	3	151.54	31.01	1909.02	563.21	871.07	0.12	6.22	1.3	72.55	21.35	31.83	2.54667	41.91	0.0438693	-4.51065	0.000102588	0.0161358	yes	down	KAF9822638.1(hypothetical protein SFRURICE_012417 [Spodoptera frugiperda])					ENOG4110PY3(S:Function unknown)	ENOG4110PY3(-)			118269119
gene-LOC118274400	LOC118274400	gamma-glutamylcyclotransferase-like	1086	78.32	33.17	114.28	46.78	4277.01	899.69	4.62	2.02	7.15	2.65	241.21	48.82	4.59667	97.56	0.0382704	-4.70763	0.000183223	0.023653	yes	down	XP_035447777.1(gamma-glutamylcyclotransferase-like [Spodoptera frugiperda])	GO:0003839(molecular_function:gamma-glutamylcyclotransferase activity)	K00682	GGCT	map00480(Glutathione metabolism)	ENOG4111IGG(S:Function unknown)	ENOG4111IGG(aig2 family)	PF13772.8(AIG2_2:AIG2-like family); PF06094.14(GGACT:Gamma-glutamyl cyclotransferase, AIG2-like)	sp|Q32LE4|GGCT_BOVIN(Gamma-glutamylcyclotransferase OS=Bos taurus OX=9913 GN=GGCT PE=2 SV=1)	118274400
gene-LOC118264327	LOC118264327	uncharacterized LOC118264327	1190	1	1.07	1	20.22	28.87	22.55	0.98	0.93	0.98	1.82	1.44	1.08	0.963333	1.44667	0.0355105	-4.81561	3.28258e-06	0.00132114	yes	down	XP_035432695.1(uncharacterized protein LOC118264327 [Spodoptera frugiperda])	GO:0005576(cellular_component:extracellular region); GO:0008061(molecular_function:chitin binding)				ENOG41125Q2(S:Function unknown)	ENOG41125Q2(-)	PF01607.26(CBM_14:Chitin binding Peritrophin-A domain)		118264327
gene-LOC118264206	LOC118264206	uncharacterized LOC118264206	765	42	13	0	1404	307	294	4.18	1.32	0	132.82	28.98	26.6	1.83333	62.8	0.0258361	-5.27447	0.000198745	0.0245012	yes	down	XP_035432539.1(uncharacterized protein LOC118264206 [Spodoptera frugiperda])					ENOG41118PV(S:Function unknown)	ENOG41118PV(-)			118264206
gene-LOC118268712	LOC118268712	uncharacterized LOC118268712	665	1.73	0	2.18	24.87	43.21	72.43	0.14	0	0.19	1.91	3.31	5.32	0.11	3.51333	0.0244882	-5.35177	3.94089e-07	0.000242486	yes	down										118268712
gene-LOC118273013	LOC118273013	leucine-rich repeats and immunoglobulin-like domains protein 2, transcript variant X1	4095	2	28	4	602	687	105	0.02	0.36	0.06	7.26	8.28	1.22	0.146667	5.58667	0.020062	-5.63939	2.63473e-07	0.000189756	yes	down	XP_035445640.1(vasorin-like isoform X1 [Spodoptera frugiperda])	GO:0016021(cellular_component:integral component of membrane); GO:0004180(molecular_function:carboxypeptidase activity)				COG4886(S:Function unknown)	COG4886(leucine Rich Repeat)	PF13855.8(LRR_8:Leucine rich repeat); PF13306.8(LRR_5:BspA type Leucine rich repeat region (6 copies)); PF12799.9(LRR_4:Leucine Rich repeats (2 copies))	sp|Q6AXL3|LRC33_DANRE(Transforming growth factor beta activator LRRC33 OS=Danio rerio OX=7955 GN=nrros PE=2 SV=1)	118273013
gene-LOC118271009	LOC118271009	uncharacterized LOC118271009	501	37	12	0	1843	367	355	5.42	1.77	0	254.15	50.53	46.62	2.39667	117.1	0.0179393	-5.80073	3.96987e-05	0.00810802	yes	down	XP_035442766.1(uncharacterized protein LOC118271009 [Spodoptera frugiperda])	GO:0005549(molecular_function:odorant binding)				ENOG4110R7F(S:Function unknown); ENOG41119E5(S:Function unknown); ENOG4110QP5(S:Function unknown)	ENOG4110R7F(PBP/GOBP family); ENOG41119E5(PBP/GOBP family); ENOG4110QP5(PhBP)	PF01395.24(PBP_GOBP:PBP/GOBP family)		118271009
gene-LOC118275068	LOC118275068	uncharacterized LOC118275068, transcript variant X2	4710	1.38	7.02	1.16	96.43	7.82	374.17	0.07	0.24	0.02	4.44	0.26	16.91	0.11	7.20333	0.0151054	-6.0488	1.57907e-05	0.00392748	yes	down	KAG8113155.1(hypothetical protein SFRUCORN_013793 [Spodoptera frugiperda])	GO:0005634(cellular_component:nucleus); GO:0006915(biological_process:apoptotic process); GO:0003677(molecular_function:DNA binding)				ENOG410ZB2J(S:Function unknown)	ENOG410ZB2J(-)			118275068
gene-LOC118267843	LOC118267843	otoferlin-like, transcript variant X1	5466	1	15.74	4	382.64	276.62	502.26	0.01	0.2	0.04	17.49	12.56	22	0.0833333	17.35	0.0145978	-6.09811	1.09889e-12	3.48016e-09	yes	down	XP_035437983.1(otoferlin-like isoform X1 [Spodoptera frugiperda])		K19949	OTOF		ENOG410XPT2(S:Function unknown)	ENOG410XPT2(Dysferlin, limb girdle muscular dystrophy 2B (Autosomal recessive))	PF00168.32(C2:C2 domain); PF08150.14(FerB:FerB (NUC096) domain); PF08151.14(FerI:FerI (NUC094) domain); PF16165.7(Ferlin_C:Ferlin C-terminus)	sp|Q9ERC5|OTOF_RAT(Otoferlin OS=Rattus norvegicus OX=10116 GN=Otof PE=1 SV=2)	118267843
gene-LOC118271639	LOC118271639	glutathione S-transferase 2-like	786	4.36	9.48	20.08	917.21	1204.69	131.34	0.42	0.92	2.02	83.11	108.92	11.39	1.12	67.8067	0.0121156	-6.36699	1.1105e-11	2.17087e-08	yes	down	XP_035443638.1(glutathione S-transferase 2-like [Spodoptera frugiperda])	GO:0016740(molecular_function:transferase activity); GO:0004364(molecular_function:glutathione transferase activity); GO:0006749(biological_process:glutathione metabolic process)	K04097	HPGDS	map00590(Arachidonic acid metabolism); map00480(Glutathione metabolism); map05204(Chemical carcinogenesis - DNA adducts); map00982(Drug metabolism - cytochrome P450); map00980(Metabolism of xenobiotics by cytochrome P450)	ENOG4111I69(O:Posttranslational modification, protein turnover, chaperones); ENOG4111VAU(O:Posttranslational modification, protein turnover, chaperones)	ENOG4111I69(glutathione Stransferase); ENOG4111VAU(glutathione Stransferase)	PF14497.8(GST_C_3:Glutathione S-transferase, C-terminal domain); PF00043.27(GST_C:Glutathione S-transferase, C-terminal domain); PF13410.8(GST_C_2:Glutathione S-transferase, C-terminal domain)	sp|P46429|GST2_MANSE(Glutathione S-transferase 2 OS=Manduca sexta OX=7130 GN=GST2 PE=2 SV=1)	118271639
gene-LOC118264305	LOC118264305	uncharacterized LOC118264305	1185	0	0	0	23.78	21.13	8.45	0	0	0	1.2	1.06	0.41	0	0.89	0.00892464	-6.80799	1.56476e-05	0.00392748	yes	down	XP_035432670.1(uncharacterized protein LOC118264305 [Spodoptera frugiperda])	GO:0005576(cellular_component:extracellular region); GO:0008061(molecular_function:chitin binding)				ENOG41125Q2(S:Function unknown)	ENOG41125Q2(-)	PF01607.26(CBM_14:Chitin binding Peritrophin-A domain)		118264305
gene-LOC118281499	LOC118281499	uncharacterized LOC118281499	682	0	0	0	30	21.81	9.8	0	0	0	3.14	2.24	0.95	0	2.11	0.00760732	-7.0384	5.12153e-06	0.00184429	yes	down	XP_035438634.1(uncharacterized protein LOC118268304 [Spodoptera frugiperda])									118281499
gene-LOC118267533	LOC118267533	uncharacterized LOC118267533	2412	0	0	0	56.19	13.15	2	0	0	0	1.24	0.33	0.05	0	0.54	0.00657449	-7.24891	0.000293624	0.0316374	yes	down	XP_035437481.1(uncharacterized protein LOC118267533 [Spodoptera frugiperda])					COG2801(L:Replication, recombination and repair); ENOG410XR1F(U:Intracellular trafficking, secretion, and vesicular transport); ENOG4110T4W(S:Function unknown)	COG2801(Retrotransposon protein); ENOG410XR1F(tumor suppressor candidate 3); ENOG4110T4W(-)			118267533
gene-LOC118269878	LOC118269878	SR-related and CTD-associated factor 4-like	1310	20	2	1	3139	379	183	0.92	0.1	0.05	138.57	16.69	7.76	0.356667	54.34	0.00592544	-7.39886	1.99223e-07	0.000151454	yes	down	XP_035441124.1(SR-related and CTD-associated factor 4-like [Spodoptera frugiperda])					ENOG41119W0(S:Function unknown)	ENOG41119W0(-)			118269878
gene-LOC118269914	LOC118269914	uncharacterized LOC118269914	879	4	10	1	1798	468	410	0.32	0.82	0.08	137.29	35.65	29.99	0.406667	67.6433	0.0047204	-7.72688	6.08187e-15	4.16121e-11	yes	down	XP_035441187.1(uncharacterized protein LOC118269914 [Spodoptera frugiperda])									118269914
gene-LOC118276754	LOC118276754	uncharacterized GMC-type oxidoreductase Mb1310-like	1920	0	0	1	113	165	16	0	0	0.03	3.12	4.55	0.43	0.01	2.7	0.00317514	-8.29896	1.52449e-07	0.000122712	yes	down	XP_035451172.1(uncharacterized GMC-type oxidoreductase Mb1310-like [Spodoptera frugiperda])	GO:0050660(molecular_function:flavin adenine dinucleotide binding); GO:0016614(molecular_function:oxidoreductase activity, acting on CH-OH group of donors)				COG2303(E:Amino acid transport and metabolism)	COG2303(oxidoreductase)	PF00732.21(GMC_oxred_N:GMC oxidoreductase); PF05199.15(GMC_oxred_C:GMC oxidoreductase); PF00890.26(FAD_binding_2:FAD binding domain); PF05834.14(Lycopene_cycl:Lycopene cyclase protein); PF01266.26(DAO:FAD dependent oxidoreductase); PF01946.19(Thi4:Thi4 family); PF07992.16(Pyr_redox_2:Pyridine nucleotide-disulphide oxidoreductase); PF13450.8(NAD_binding_8:NAD(P)-binding Rossmann-like domain)	sp|Q988C9|4PADH_RHILO(4-pyridoxate dehydrogenase OS=Mesorhizobium japonicum (strain LMG 29417 / CECT 9101 / MAFF 303099) OX=266835 GN=padh1 PE=1 SV=1)	118276754
gene-LOC118279606	LOC118279606	uncharacterized LOC118279606	608	0	0	0	15.52	10.62	145.04	0	0	0	2.19	1.49	19.45	0	7.71	0.00266713	-8.5505	4.66727e-06	0.00172613	yes	down	XP_035455137.1(uncharacterized protein LOC118279606 [Spodoptera frugiperda])					ENOG4111DJQ(S:Function unknown); ENOG410XRZC(K:Transcription)	ENOG4111DJQ(CLECT); ENOG410XRZC(receptor)	PF00059.23(Lectin_C:Lectin C-type domain)		118279606
gene-LOC118279158	LOC118279158	gamma-interferon-inducible lysosomal thiol reductase-like, transcript variant X1	847	0	0	0	1.83	15.33	159.41	0	0	0	0.15	1.24	12.39	0	4.59333	0.00260837	-8.58263	5.61294e-05	0.0101062	yes	down	XP_035454593.1(gamma-interferon-inducible lysosomal thiol reductase-like isoform X1 [Spodoptera frugiperda])		K08059	IFI30, GILT	map04612(Antigen processing and presentation)	ENOG4111IDT(S:Function unknown)	ENOG4111IDT(Lysosomal thiol)	PF03227.18(GILT:Gamma interferon inducible lysosomal thiol reductase (GILT))	sp|Q5XJN2|GILT_DANRE(Gamma-interferon-inducible lysosomal thiol reductase OS=Danio rerio OX=7955 GN=ifi30 PE=1 SV=1)	118279158
gene-LOC118262623	LOC118262623	uncharacterized LOC118262623	2542	0	0	0	115.94	58.71	6.76	0	0	0	2.32	1.17	0.13	0	1.20667	0.0025898	-8.59294	1.043e-06	0.000498368	yes	down	CAF4883174.1(unnamed protein product [Pieris macdunnoughi])	GO:0015074(biological_process:DNA integration); GO:0003676(molecular_function:nucleic acid binding)				ENOG410XR1F(U:Intracellular trafficking, secretion, and vesicular transport); COG2801(L:Replication, recombination and repair)	ENOG410XR1F(tumor suppressor candidate 3); COG2801(Retrotransposon protein)			118262623
gene-LOC118261926	LOC118261926	piggyBac transposable element-derived protein 3-like	2424	0	0	0	0	152.37	69.42	0	0	0	0	3.21	1.41	0	1.54	0.00218254	-8.83978	0.000348657	0.0349765	yes	down	XP_035428867.1(piggyBac transposable element-derived protein 3-like [Spodoptera frugiperda])					ENOG410ZDPG(S:Function unknown); ENOG4110JK7(S:Function unknown)	ENOG410ZDPG(piggyBac transposable element derived); ENOG4110JK7(-)	PF13843.8(DDE_Tnp_1_7:Transposase IS4)	sp|Q8N328|PGBD3_HUMAN(PiggyBac transposable element-derived protein 3 OS=Homo sapiens OX=9606 GN=PGBD3 PE=1 SV=3)	118261926
gene-LOC118269939	LOC118269939	uncharacterized LOC118269939	1419	0	0	0	181.6	0	124.55	0	0	0	7.24	0	4.78	0	4.00667	0.0014946	-9.38603	0.000153258	0.0211837	yes	down	XP_035441223.1(uncharacterized protein LOC118269939 [Spodoptera frugiperda])					COG4886(S:Function unknown); ENOG4110RAV(S:Function unknown)	COG4886(leucine Rich Repeat); ENOG4110RAV(-)			118269939
gene-LOC118265064	LOC118265064	DNA translocase FtsK-like, transcript variant X1	1342	0	0	0	4.67	247.7	846.59	0	0	0	0.2	10.57	34.83	0	15.2	0.000422018	-11.2104	4.59159e-08	4.10182e-05	yes	down	XP_035433666.1(DNA translocase FtsK-like isoform X1 [Spodoptera frugiperda])	GO:0042302(molecular_function:structural constituent of cuticle)				ENOG4111QXK(S:Function unknown)	ENOG4111QXK(Cuticular protein)	PF00379.25(Chitin_bind_4:Insect cuticle protein)	sp|Q8T4J9|CU27_MANSE(Pupal cuticle protein 27 OS=Manduca sexta OX=7130 GN=PCP27 PE=1 SV=1)	118265064
T1F4-HS vs CKF4-H
gene_id	gene_name	description	length	T1F4_HT_1_count	T1F4_HT_2_count	T1F4_HT_3_count	CKF4_HT_1_count	CKF4_HT_2_count	CKF4_HT_3_count	T1F4_HT_1_tpm	T1F4_HT_2_tpm	T1F4_HT_3_tpm	CKF4_HT_1_tpm	CKF4_HT_2_tpm	CKF4_HT_3_tpm	T1F4_HT_tpm	CKF4_HT_tpm	fc	log2fc	pvalue	padjust	significant	regulate	nr	go	KO_id	KO_name	paths	cog	cog_description	pfam	swissprot	entrez
gene-LOC118266311	LOC118266311	protein lethal(2)essential for life-like	866	807.41	2	318.67	0	0	2.01	49.35	0.11	22.74	0	0	0.11	24.0667	0.0366667	542.386	9.08317	1.05494e-06	0.000181541	yes	up	KAF9424925.1(hypothetical protein HW555_000226 [Spodoptera exigua])	GO:0046872(molecular_function:metal ion binding); GO:0005212(molecular_function:structural constituent of eye lens)	K09542	CRYAB	map04213(Longevity regulating pathway - multiple species); map04141(Protein processing in endoplasmic reticulum)	ENOG410YERS(O:Posttranslational modification, protein turnover, chaperones)	ENOG410YERS(Heat shock protein)	PF00011.23(HSP20:Hsp20/alpha crystallin family); PF00525.20(Crystallin:Alpha crystallin A chain, N terminal)	sp|P82147|L2EFL_DROME(Protein lethal(2)essential for life OS=Drosophila melanogaster OX=7227 GN=l(2)efl PE=1 SV=1)	118266311
gene-LOC118265879	LOC118265879	peptidyl-prolyl cis-trans isomerase FKBP8-like	2609	163.78	0	215.56	1.05	0	0	3.43	0	4.71	0.02	0	0	2.71333	0.00666667	351.322	8.45665	6.54374e-05	0.00429757	yes	up	XP_035435037.1(peptidyl-prolyl cis-trans isomerase FKBP8-like [Spodoptera frugiperda])	GO:0016021(cellular_component:integral component of membrane); GO:0003755(molecular_function:peptidyl-prolyl cis-trans isomerase activity)	K09574	FKBP8		COG0545(O:Posttranslational modification, protein turnover, chaperones)	COG0545(Peptidyl-prolyl cis-trans isomerase)	PF00254.30(FKBP_C:FKBP-type peptidyl-prolyl cis-trans isomerase); PF00515.30(TPR_1:Tetratricopeptide repeat); PF03704.19(BTAD:Bacterial transcriptional activator domain); PF14559.8(TPR_19:Tetratricopeptide repeat); PF13428.8(TPR_14:Tetratricopeptide repeat)	sp|Q3B7U9|FKBP8_RAT(Peptidyl-prolyl cis-trans isomerase FKBP8 OS=Rattus norvegicus OX=10116 GN=Fkbp8 PE=2 SV=1)	118265879
gene-LOC118280977	LOC118280977	titin-like	7261	6858	36	861	4	18	11	203.55	0.72	19.2	0.07	0.36	0.26	74.49	0.23	218.319	7.77029	1.06242e-08	3.26117e-06	yes	up	XP_035457290.1(titin-like [Spodoptera frugiperda])					ENOG410YRV9(S:Function unknown); ENOG4111Y7B(S:Function unknown); ENOG4112DFE(S:Function unknown)	ENOG410YRV9(-); ENOG4111Y7B(-); ENOG4112DFE(PDZ domain (Also known as DHR or GLGF))	PF00595.26(PDZ:PDZ domain); PF17820.3(PDZ_6:PDZ domain); PF13180.8(PDZ_2:PDZ domain)	sp|O00151|PDLI1_HUMAN(PDZ and LIM domain protein 1 OS=Homo sapiens OX=9606 GN=PDLIM1 PE=1 SV=4)	118280977
gene-LOC118262197	LOC118262197	U-scoloptoxin(19)-Sm1a-like	512	1062.23	285.77	430.91	6.98	1.95	0	144.92	36.36	66.46	1.01	0.24	0	82.58	0.416667	217.884	7.76742	3.48023e-18	3.27606e-15	yes	up	XP_035429246.1(U-scoloptoxin(19)-Sm1a-like [Spodoptera frugiperda])					ENOG410XZ3K(S:Function unknown)	ENOG410XZ3K(-)			118262197
gene-LOC118272104	LOC118272104	uncharacterized LOC118272104, transcript variant X1	1039	219	0	190	1	1	0	14.34	0	13.25	0.06	0.06	0	9.19667	0.04	206.508	7.69005	5.97586e-05	0.00401806	yes	up	XP_035444337.1(uncharacterized protein LOC118272104 isoform X1 [Spodoptera frugiperda])					ENOG4110S1K(S:Function unknown)	ENOG4110S1K(-)			118272104
gene-LOC118271036	LOC118271036	uncharacterized LOC118271036	5172	82	0	32	0	0	0	0.82	0	0.33	0	0	0	0.383333	0	205.553	7.68336	0.00121199	0.0335556	yes	up	XP_035442803.1(uncharacterized protein LOC118271036 [Spodoptera frugiperda])					ENOG410YP2D(S:Function unknown); ENOG410Z1QR(S:Function unknown); COG2801(L:Replication, recombination and repair); ENOG410Y7Q4(S:Function unknown)	ENOG410YP2D(Integrase core domain protein); ENOG410Z1QR(-); COG2801(Retrotransposon protein); ENOG410Y7Q4(-)	PF05380.15(Peptidase_A17:Pao retrotransposon peptidase); PF18701.3(DUF5641:Family of unknown function (DUF5641)); PF03564.17(DUF1759:Protein of unknown function (DUF1759)); PF05585.14(DUF1758:Putative peptidase (DUF1758)); PF17921.3(Integrase_H2C2:Integrase zinc binding domain); PF00665.28(rve:Integrase core domain); PF00078.29(RVT_1:Reverse transcriptase (RNA-dependent DNA polymerase)); PF13650.…		118271036
gene-LOC118270475	LOC118270475	cationic trypsin-like	1080	0	53	533.66	1.16	0	2.08	0	3.07	34.5	0.06	0	0.12	12.5233	0.06	201.024	7.65123	0.000116174	0.0063378	yes	up	XP_035441964.1(cationic trypsin-like [Spodoptera frugiperda])		K01312	PRSS1_2_3	map04972(Pancreatic secretion); map05164(Influenza A); map04080(Neuroactive ligand-receptor interaction); map04974(Protein digestion and absorption)	COG5640(O:Posttranslational modification, protein turnover, chaperones)	COG5640(protease)	PF00089.28(Trypsin:Trypsin)	sp|P00760|TRY1_BOVIN(Cationic trypsin OS=Bos taurus OX=9913 PE=1 SV=3)	118270475
gene-LOC118272500	LOC118272500	zinc finger protein 287-like	2537	52.85	2	51.38	0	0	0	115.6	0.04	152.73	0	0	0	89.4567	0	192.013	7.58506	3.70493e-05	0.00278264	yes	up	XP_035444850.1(LOW QUALITY PROTEIN: zinc finger protein 287-like [Spodoptera frugiperda])		K09221	MZF1		COG5048(S:Function unknown)	COG5048(Zinc finger protein)	PF13465.8(zf-H2C2_2:Zinc-finger double domain); PF00096.28(zf-C2H2:Zinc finger, C2H2 type); PF13894.8(zf-C2H2_4:C2H2-type zinc finger); PF09723.12(Zn-ribbon_8:Zinc ribbon domain)		118272500
gene-LOC118279606	LOC118279606	uncharacterized LOC118279606	608	64.35	29.97	0	0	0	0	9.52	4.3	0	0	0	0	4.60667	0	182.383	7.51083	0.00174887	0.0429461	yes	up	XP_035455137.1(uncharacterized protein LOC118279606 [Spodoptera frugiperda])					ENOG4111DJQ(S:Function unknown); ENOG410XRZC(K:Transcription)	ENOG4111DJQ(CLECT); ENOG410XRZC(receptor)	PF00059.23(Lectin_C:Lectin C-type domain)		118279606
gene-LOC118269463	LOC118269463	uncharacterized LOC118269463	1209	0	104.2	17.47	1.36	0	0	0	5.18	0.97	0.06	0	0	2.05	0.02	134.76	7.07425	0.00165848	0.0413012	yes	up	XP_035440481.1(uncharacterized protein LOC118269463, partial [Spodoptera frugiperda])					ENOG410ZD2B(S:Function unknown); ENOG410Y65V(S:Function unknown); COG2124(Q:Secondary metabolites biosynthesis, transport and catabolism); ENOG4111KN4(A:RNA processing and modification); ENOG410Z2AA(S:Function unknown)	ENOG410ZD2B(-); ENOG410Y65V(Retrotransposon protein); COG2124(Cytochrome p450); ENOG4111KN4(Tumor necrosis factor alpha-induced protein); ENOG410Z2AA(-)			118269463
gene-LOC118280709	LOC118280709	uncharacterized LOC118280709	1481	2786	627	836	15	20	5	107.6	18.69	33.78	0.51	0.68	0.2	53.3567	0.463333	108.435	6.76069	6.85642e-19	8.06772e-16	yes	up	XP_035456910.1(uncharacterized protein LOC118280709 [Spodoptera frugiperda])	GO:0046872(molecular_function:metal ion binding); GO:0003677(molecular_function:DNA binding)				ENOG410Z9ST(S:Function unknown); ENOG4111IWV(S:Function unknown); ENOG410ZI26(S:Function unknown)	ENOG410Z9ST(-); ENOG4111IWV(protein Hydra magnipapillata); ENOG410ZI26(THAP domain)	PF05485.14(THAP:THAP domain); PF13613.8(HTH_Tnp_4:Helix-turn-helix of DDE superfamily endonuclease); PF13359.8(DDE_Tnp_4:DDE superfamily endonuclease)	sp|Q9H0W7|THAP2_HUMAN(THAP domain-containing protein 2 OS=Homo sapiens OX=9606 GN=THAP2 PE=1 SV=1)	118280709
gene-LOC118270258	LOC118270258	uncharacterized LOC118270258	1071	76.78	3.6	26.32	0	0	1.08	4.73	0.21	1.72	0	0	0.07	2.22	0.0233333	100.056	6.64467	8.67243e-05	0.00510228	yes	up	KAF9797030.1(hypothetical protein SFRURICE_006905 [Spodoptera frugiperda])	GO:0004190(molecular_function:aspartic-type endopeptidase activity); GO:0008270(molecular_function:zinc ion binding); GO:0003676(molecular_function:nucleic acid binding)				COG5022(Z:Cytoskeleton); ENOG4111V1C(K:Transcription); ENOG410XTYC(S:Function unknown); ENOG410YRP6(S:Function unknown); COG2801(L:Replication, recombination and repair)	COG5022(myosin heavy chain); ENOG4111V1C(Max dimerization protein); ENOG410XTYC(Ribosomal protein L7Ae/L30e/S12e/Gadd45 family); ENOG410YRP6(-); COG2801(Retrotransposon protein)		sp|Q7JV70|ARC2_DROME(Activity-regulated cytoskeleton associated protein 2 OS=Drosophila melanogaster OX=7227 GN=Arc2 PE=1 SV=1)	118270258
gene-LOC118280788	LOC118280788	facilitated trehalose transporter Tret1-like	1841	87.32	4	15.4	0	0.99	0	2.73	0.12	0.5	0	0.03	0	1.11667	0.01	99.1382	6.63137	0.000166672	0.00822871	yes	up	XP_035457056.1(facilitated trehalose transporter Tret1-like [Spodoptera frugiperda])	GO:0022857(molecular_function:transmembrane transporter activity); GO:0016021(cellular_component:integral component of membrane)	K14258	TRET1		ENOG410XNQK(G:Carbohydrate transport and metabolism)	ENOG410XNQK(Transporter)	PF00083.26(Sugar_tr:Sugar (and other) transporter); PF07690.18(MFS_1:Major Facilitator Superfamily)	sp|A9ZSY3|TRET1_BOMMO(Facilitated trehalose transporter Tret1 OS=Bombyx mori OX=7091 GN=Tret1 PE=1 SV=1)	118280788
gene-LOC118273087	LOC118273087	transmembrane protein 18-like	4568	7.28	16.4	20.62	0	0	0	0.08	0.18	0.24	0	0	0	0.166667	0	85.9856	6.42602	6.67627e-05	0.00430898	yes	up	XP_035445753.1(transmembrane protein 18-like [Spodoptera frugiperda])	GO:0016021(cellular_component:integral component of membrane)	K22145	TMEM18		ENOG41125VK(S:Function unknown)	ENOG41125VK(Transmembrane protein 18)	PF14770.8(TMEM18:Transmembrane protein 18)	sp|Q96B42|TMM18_HUMAN(Transmembrane protein 18 OS=Homo sapiens OX=9606 GN=TMEM18 PE=1 SV=2)	118273087
gene-LOC118275588	LOC118275588	homeobox protein engrailed-1-B-like	1135	20	51	9	0	1	0	1.14	2.76	0.54	0	0.05	0	1.48	0.0166667	85.011	6.40958	6.06919e-05	0.00406147	yes	up	XP_035449492.1(homeobox protein engrailed-1-B-like [Spodoptera frugiperda])	GO:0005634(cellular_component:nucleus); GO:0000981(molecular_function:RNA polymerase II transcription factor activity, sequence-specific DNA binding); GO:0003677(molecular_function:DNA binding)	K09341	MSX	map05166(Human T-cell leukemia virus 1 infection)	ENOG410YT2J(K:Transcription)	ENOG410YT2J(embryonic nail plate morphogenesis)	PF00046.31(Homeodomain:Homeodomain)	sp|Q2VL80|MSX1_PERPO(Homeobox protein MSX-1 (Fragment) OS=Perodicticus potto edwarsi OX=9473 GN=MSX1 PE=3 SV=1)	118275588
gene-LOC118264914	LOC118264914	pancreatic lipase-related protein 2-like	980	59	1	17	0	0	1	4.11	0.07	1.26	0	0	0.07	1.81333	0.0233333	71.5998	6.16188	0.00109468	0.0312259	yes	up	XP_035433467.1(pancreatic lipase-related protein 2-like [Spodoptera frugiperda])	GO:0005576(cellular_component:extracellular region); GO:0004806(molecular_function:triglyceride lipase activity)				ENOG4110QHK(S:Function unknown); ENOG4110T03(S:Function unknown); ENOG410YGS3(S:Function unknown)	ENOG4110QHK(Lipase); ENOG4110T03(Lipase); ENOG410YGS3(pancreatic triacylglycerol lipase)	PF00151.21(Lipase:Lipase)	sp|P81139|LIPR2_CAVPO(Pancreatic lipase-related protein 2 OS=Cavia porcellus OX=10141 GN=PNLIPRP2 PE=1 SV=1)	118264914
gene-LOC118280773	LOC118280773	cathepsin L1-like	1113	29	16	13	0	0	1	1.7	0.89	0.81	0	0	0.06	1.13333	0.02	57.2057	5.83809	5.18124e-05	0.00353742	yes	up	XP_035457041.1(cathepsin L1-like [Spodoptera frugiperda])	GO:0008234(molecular_function:cysteine-type peptidase activity)	K01368;K01371	CTSS;CTSK	map05152(Tuberculosis); map05323(Rheumatoid arthritis); map04612(Antigen processing and presentation); map04620(Toll-like receptor signaling pathway); map04380(Osteoclast differentiation); map04145(Phagosome); map04210(Apoptosis); map04142(Lysosome)	COG4870(O:Posttranslational modification, protein turnover, chaperones)	COG4870(cathepsin)	PF00112.25(Peptidase_C1:Papain family cysteine protease); PF08246.14(Inhibitor_I29:Cathepsin propeptide inhibitor domain (I29))	sp|Q26636|CATL_SARPE(Cathepsin L OS=Sarcophaga peregrina OX=7386 PE=1 SV=1)	118280773
gene-LOC118265096	LOC118265096	uncharacterized LOC118265096	2073	25	20	11	0	0	1	0.68	0.51	0.31	0	0	0.03	0.5	0.01	56.1369	5.81088	6.68319e-05	0.00430898	yes	up	XP_035433702.1(uncharacterized protein LOC118265096 [Spodoptera frugiperda])					ENOG410Y65V(S:Function unknown); ENOG4111DZN(S:Function unknown); ENOG410Y65E(S:Function unknown)	ENOG410Y65V(Retrotransposon protein); ENOG4111DZN(-); ENOG410Y65E(Reverse transcriptase (RNA-dependent DNA polymerase))	PF00078.29(RVT_1:Reverse transcriptase (RNA-dependent DNA polymerase)); PF14529.8(Exo_endo_phos_2:Endonuclease-reverse transcriptase)	sp|P11369|LORF2_MOUSE(LINE-1 retrotransposable element ORF2 protein OS=Mus musculus OX=10090 GN=Pol PE=1 SV=2)	118265096
gene-LOC118278945	LOC118278945	protein lethal(2)essential for life-like	776	247	7	27	1	2	2	24.23	0.66	2.86	0.09	0.18	0.19	9.25	0.153333	54.7984	5.77606	1.94817e-05	0.00177472	yes	up	XP_035454311.1(protein lethal(2)essential for life-like [Spodoptera frugiperda])	GO:0046872(molecular_function:metal ion binding)	K09542	CRYAB	map04213(Longevity regulating pathway - multiple species); map04141(Protein processing in endoplasmic reticulum)	ENOG410YERS(O:Posttranslational modification, protein turnover, chaperones)	ENOG410YERS(Heat shock protein)	PF00011.23(HSP20:Hsp20/alpha crystallin family)	sp|P82147|L2EFL_DROME(Protein lethal(2)essential for life OS=Drosophila melanogaster OX=7227 GN=l(2)efl PE=1 SV=1)	118278945
gene-LOC118275715	LOC118275715	ankycorbin-like, transcript variant X1	5086	24.8	12.1	17.86	0	1.3	0.38	0.26	0.12	0.19	0	0.01	0	0.19	0.00333333	53.6218	5.74475	5.18587e-05	0.00353742	yes	up	KAG8121975.1(hypothetical protein SFRUCORN_016393, partial [Spodoptera frugiperda])					COG0666(S:Function unknown); ENOG410Y21T(S:Function unknown)	COG0666(Ankyrin Repeat); ENOG410Y21T(-)	PF12796.9(Ank_2:Ankyrin repeats (3 copies)); PF13637.8(Ank_4:Ankyrin repeats (many copies)); PF13606.8(Ank_3:Ankyrin repeat); PF00023.32(Ank:Ankyrin repeat); PF13857.8(Ank_5:Ankyrin repeats (many copies))		118275715
gene-LOC118280707	LOC118280707	major heat shock 70 kDa protein Ba-like	2336	31366.3	27563.1	18476	882.07	423.02	487.06	744.56	615.84	457.88	18.63	9.16	11.23	606.093	13.0067	48.3266	5.59475	5.91689e-48	4.17733e-44	yes	up	XP_035456908.1(major heat shock 70 kDa protein Ba-like [Spodoptera frugiperda])	GO:0016887(molecular_function:ATPase activity); GO:0005524(molecular_function:ATP binding)	K03283	HSPA1s	map05162(Measles); map05145(Toxoplasmosis); map04915(Estrogen signaling pathway); map04010(MAPK signaling pathway); map03040(Spliceosome); map05134(Legionellosis); map04213(Longevity regulating pathway - multiple species); map05417(Lipid and atherosclerosis); map04144(Endocytosis); map04612(Antigen processing and presentation); map04141(Protein processing in endoplasmic reticulum); map05020(Prion…	COG0443(O:Posttranslational modification, protein turnover, chaperones)	COG0443(Heat shock protein)	PF00012.22(HSP70:Hsp70 protein); PF06723.15(MreB_Mbl:MreB/Mbl protein); PF02782.18(FGGY_C:FGGY family of carbohydrate kinases, C-terminal domain)	sp|Q9GSU4|HSP72_DROSI(Major heat shock 70 kDa protein Ba OS=Drosophila simulans OX=7240 GN=Hsp70Ba PE=3 SV=2)	118280707
gene-LOC118261778	LOC118261778	protein vestigial-like, transcript variant X2	2667	559	8	76	9	1	5	11.41	0.15	1.61	0.16	0.02	0.1	4.39	0.0933333	45.7744	5.51647	2.58066e-05	0.00216898	yes	up	XP_022834734.1(protein vestigial [Spodoptera litura])	GO:0006355(biological_process:regulation of transcription, DNA-templated); GO:0005634(cellular_component:nucleus)				ENOG410Y23M(K:Transcription)	ENOG410Y23M(vestigial like 2 (Drosophila))	PF07545.16(Vg_Tdu:Vestigial/Tondu family); PF15238.8(FAM181:FAM181)	sp|Q26366|VG_DROME(Protein vestigial OS=Drosophila melanogaster OX=7227 GN=vg PE=1 SV=1)	118261778
gene-LOC118274817	LOC118274817	ras-like protein family member 10B, transcript variant X1	4373	20.79	44.74	3	2.14	0	0	0.25	3.61	0.04	0.02	0	0	1.3	0.00666667	43.2225	5.43371	0.00133506	0.0356352	yes	up	XP_022831678.1(ras-like protein family member 10B isoform X1 [Spodoptera litura])	GO:0003924(molecular_function:GTPase activity); GO:0005525(molecular_function:GTP binding)	K07851	RASL10B		COG1100(S:Function unknown)	COG1100(GTP-binding Protein)	PF00071.24(Ras:Ras family); PF08477.15(Roc:Ras of Complex, Roc, domain of DAPkinase); PF00025.23(Arf:ADP-ribosylation factor family); PF01926.25(MMR_HSR1:50S ribosome-binding GTPase)	sp|Q96S79|RSLAB_HUMAN(Ras-like protein family member 10B OS=Homo sapiens OX=9606 GN=RASL10B PE=1 SV=1)	118274817
gene-LOC118271907	LOC118271907	dorsal root ganglia homeobox protein-like, transcript variant X1	1264	28	5	11	1	0	0	1.48	0.25	0.61	0.05	0	0	0.78	0.0166667	41.9511	5.39064	0.00083918	0.0260996	yes	up	XP_035444061.1(retinal homeobox protein Rx2-like isoform X1 [Spodoptera frugiperda])	GO:0005634(cellular_component:nucleus); GO:0000981(molecular_function:RNA polymerase II transcription factor activity, sequence-specific DNA binding); GO:0003677(molecular_function:DNA binding)	K24895	DRGX, PRRXL1		ENOG410YIJ3(K:Transcription)	ENOG410YIJ3(sequence-specific DNA binding)	PF00046.31(Homeodomain:Homeodomain); PF03826.19(OAR:OAR motif)	sp|Q8BYH0|DRGX_MOUSE(Dorsal root ganglia homeobox protein OS=Mus musculus OX=10090 GN=Drgx PE=1 SV=2)	118271907
gene-LOC118280694	LOC118280694	uncharacterized LOC118280694	1255	49.24	74.03	31.34	1.18	2.85	0	2.46	3.51	1.66	0.05	0.13	0	2.54333	0.06	41.9313	5.38996	3.04488e-07	6.51421e-05	yes	up	XP_035456893.1(uncharacterized protein LOC118280694 [Spodoptera frugiperda])					ENOG410ZD2B(S:Function unknown); ENOG410Y65V(S:Function unknown); COG2124(Q:Secondary metabolites biosynthesis, transport and catabolism); ENOG4111KN4(A:RNA processing and modification); ENOG410Z2AA(S:Function unknown)	ENOG410ZD2B(-); ENOG410Y65V(Retrotransposon protein); COG2124(Cytochrome p450); ENOG4111KN4(Tumor necrosis factor alpha-induced protein); ENOG410Z2AA(-)			118280694
gene-LOC118266471	LOC118266471	TM2 domain-containing protein almondex-like	1478	59.45	5	49.14	2	1	0	2.42	0.19	2.1	0.07	0.04	0	1.57	0.0366667	39.3979	5.30005	7.46259e-05	0.00473401	yes	up	XP_035435836.1(TM2 domain-containing protein almondex-like [Spodoptera frugiperda])	GO:0016021(cellular_component:integral component of membrane)				ENOG4111HJK(S:Function unknown)	ENOG4111HJK(TM2 domain containing 3)	PF05154.18(TM2:TM2 domain)	sp|Q9U4H5|AMX_DROME(TM2 domain-containing protein almondex OS=Drosophila melanogaster OX=7227 GN=amx PE=2 SV=1)	118266471
gene-LOC118282298	LOC118282298	heat shock protein 68-like	2197	131459	21031	36713	2388	1725	1079	3346.54	504.14	976.48	54.09	40.08	26.69	1609.05	40.2867	37.9971	5.24782	4.31693e-14	2.65022e-11	yes	up	XP_035459207.1(heat shock protein 68-like [Spodoptera frugiperda])	GO:0016887(molecular_function:ATPase activity); GO:0005524(molecular_function:ATP binding)	K03283	HSPA1s	map05162(Measles); map05145(Toxoplasmosis); map04915(Estrogen signaling pathway); map04010(MAPK signaling pathway); map03040(Spliceosome); map05134(Legionellosis); map04213(Longevity regulating pathway - multiple species); map05417(Lipid and atherosclerosis); map04144(Endocytosis); map04612(Antigen processing and presentation); map04141(Protein processing in endoplasmic reticulum); map05020(Prion…	COG0443(O:Posttranslational modification, protein turnover, chaperones)	COG0443(Heat shock protein)	PF00012.22(HSP70:Hsp70 protein); PF06723.15(MreB_Mbl:MreB/Mbl protein)	sp|O97125|HSP68_DROME(Heat shock protein 68 OS=Drosophila melanogaster OX=7227 GN=Hsp68 PE=1 SV=1)	118282298
gene-LOC118280660	LOC118280660	heat shock protein 68-like	2425	87252	44479.5	34952.8	2417.88	1728.77	1061.74	1985.28	952.38	829.95	48.93	35.9	23.47	1255.87	36.1	34.605	5.11291	2.32632e-26	5.4746e-23	yes	up	XP_035456841.1(heat shock protein 68-like [Spodoptera frugiperda])	GO:0016887(molecular_function:ATPase activity); GO:0005524(molecular_function:ATP binding)	K03283	HSPA1s	map05162(Measles); map05145(Toxoplasmosis); map04915(Estrogen signaling pathway); map04010(MAPK signaling pathway); map03040(Spliceosome); map05134(Legionellosis); map04213(Longevity regulating pathway - multiple species); map05417(Lipid and atherosclerosis); map04144(Endocytosis); map04612(Antigen processing and presentation); map04141(Protein processing in endoplasmic reticulum); map05020(Prion…	COG0443(O:Posttranslational modification, protein turnover, chaperones)	COG0443(Heat shock protein)	PF00012.22(HSP70:Hsp70 protein); PF06723.15(MreB_Mbl:MreB/Mbl protein); PF02782.18(FGGY_C:FGGY family of carbohydrate kinases, C-terminal domain)	sp|Q9GSU4|HSP72_DROSI(Major heat shock 70 kDa protein Ba OS=Drosophila simulans OX=7240 GN=Hsp70Ba PE=3 SV=2)	118280660
gene-LOC118280663	LOC118280663	heat shock protein 68-like	2500	83799.2	50365.5	35999.8	2570.06	2118.35	849.84	1559.27	914.03	715	41.46	31.6	13.59	1062.77	28.8833	33.31	5.05788	8.48683e-21	1.19834e-17	yes	up	XP_035456844.1(heat shock protein 68-like [Spodoptera frugiperda])	GO:0016887(molecular_function:ATPase activity); GO:0005524(molecular_function:ATP binding)	K03283	HSPA1s	map05162(Measles); map05145(Toxoplasmosis); map04915(Estrogen signaling pathway); map04010(MAPK signaling pathway); map03040(Spliceosome); map05134(Legionellosis); map04213(Longevity regulating pathway - multiple species); map05417(Lipid and atherosclerosis); map04144(Endocytosis); map04612(Antigen processing and presentation); map04141(Protein processing in endoplasmic reticulum); map05020(Prion…	COG0443(O:Posttranslational modification, protein turnover, chaperones)	COG0443(Heat shock protein)	PF00012.22(HSP70:Hsp70 protein); PF06723.15(MreB_Mbl:MreB/Mbl protein); PF02782.18(FGGY_C:FGGY family of carbohydrate kinases, C-terminal domain)	sp|Q9GSU4|HSP72_DROSI(Major heat shock 70 kDa protein Ba OS=Drosophila simulans OX=7240 GN=Hsp70Ba PE=3 SV=2)	118280663
gene-LOC118280733	LOC118280733	protein lethal(2)essential for life-like	830	102825	119409	53264.3	3495.01	3211.48	2462.57	9100.52	10101.8	5065.13	277.19	260.18	213.59	8089.15	250.32	32.9868	5.04382	5.07013e-27	1.78975e-23	yes	up	XP_035456971.1(protein lethal(2)essential for life-like [Spodoptera frugiperda])	GO:0046872(molecular_function:metal ion binding)	K09542	CRYAB	map04213(Longevity regulating pathway - multiple species); map04141(Protein processing in endoplasmic reticulum)	ENOG410YERS(O:Posttranslational modification, protein turnover, chaperones)	ENOG410YERS(Heat shock protein)	PF00011.23(HSP20:Hsp20/alpha crystallin family); PF00525.20(Crystallin:Alpha crystallin A chain, N terminal)	sp|P82147|L2EFL_DROME(Protein lethal(2)essential for life OS=Drosophila melanogaster OX=7227 GN=l(2)efl PE=1 SV=1)	118280733
gene-LOC118267000	LOC118267000	flightin-like, transcript variant X1	880	28885	430	1548	314	360	367	2346.92	37.88	137.58	24.77	28.05	30.76	840.793	27.86	29.0714	4.86153	6.6703e-05	0.00430898	yes	up	KAG8112956.1(hypothetical protein SFRUCORN_010746 [Spodoptera frugiperda])					ENOG4112AM6(S:Function unknown)	ENOG4112AM6(-)		sp|P35554|FTN_DROME(Flightin OS=Drosophila melanogaster OX=7227 GN=fln PE=2 SV=1)	118267000
gene-LOC118278066	LOC118278066	uncharacterized LOC118278066	4131	93.02	54.76	141.49	8.09	3.21	0	1.18	0.65	1.86	0.09	0.04	0	1.23	0.0433333	28.9372	4.85486	5.98516e-09	2.01216e-06	yes	up	XP_035453021.1(uncharacterized protein LOC118278066 [Spodoptera frugiperda])					ENOG410Z1QR(S:Function unknown); COG2801(L:Replication, recombination and repair)	ENOG410Z1QR(-); COG2801(Retrotransposon protein)	PF05380.15(Peptidase_A17:Pao retrotransposon peptidase); PF03564.17(DUF1759:Protein of unknown function (DUF1759)); PF05585.14(DUF1758:Putative peptidase (DUF1758)); PF17921.3(Integrase_H2C2:Integrase zinc binding domain); PF00078.29(RVT_1:Reverse transcriptase (RNA-dependent DNA polymerase))		118278066
gene-LOC118276041	LOC118276041	uncharacterized LOC118276041	846	1953.73	35.45	211.72	40.34	34.52	9.05	168.04	2.91	19.54	3.11	2.72	0.76	63.4967	2.19667	26.6512	4.73613	8.21899e-05	0.00493839	yes	up	XP_035450063.1(uncharacterized protein LOC118276041 [Spodoptera frugiperda])					COG2801(L:Replication, recombination and repair); ENOG4111ZVA(S:Function unknown); ENOG410ZR9E(S:Function unknown); ENOG4111QXT(S:Function unknown)	COG2801(Retrotransposon protein); ENOG4111ZVA(-); ENOG410ZR9E(-); ENOG4111QXT(-)			118276041
gene-LOC118276481	LOC118276481	uncharacterized LOC118276481	355	1595.01	77	317	37	6	38	865.53	42.88	210.57	18.32	2.99	20.93	372.993	14.08	25.6513	4.68096	9.30067e-06	0.00100248	yes	up	KAF9423555.1(hypothetical protein HW555_001110 [Spodoptera exigua])	GO:0016021(cellular_component:integral component of membrane); GO:0005576(cellular_component:extracellular region); GO:0042742(biological_process:defense response to bacterium)								118276481
gene-LOC118273698	LOC118273698	androgen-dependent TFPI-regulating protein-like	816	10	33	29	0	3	0	0.91	2.87	2.83	0	0.25	0	2.20333	0.0833333	24.8216	4.63352	0.000798911	0.0254068	yes	up	XP_035446688.1(androgen-dependent TFPI-regulating protein-like [Spodoptera frugiperda])	GO:0016021(cellular_component:integral component of membrane)				ENOG410XQQ3(S:Function unknown); ENOG4111HQA(S:Function unknown)	ENOG410XQQ3(coiled-coil domain containing 164); ENOG4111HQA(androgen-dependent TFPI-regulating protein)	PF04750.16(Far-17a_AIG1:FAR-17a/AIG1-like protein)	sp|Q96IZ2|ADTRP_HUMAN(Androgen-dependent TFPI-regulating protein OS=Homo sapiens OX=9606 GN=ADTRP PE=1 SV=1)	118273698
gene-LOC118267373	LOC118267373	probable 4-coumarate--CoA ligase 1	2044	22037	296	2213	318	354	320	609.6	7.71	64.02	7.83	8.94	8.6	227.11	8.45667	24.3375	4.60511	8.11654e-05	0.00492947	yes	up	XP_035437184.1(LOW QUALITY PROTEIN: probable 4-coumarate--CoA ligase 1 [Spodoptera frugiperda])		K01904	4CL	map00130(Ubiquinone and other terpenoid-quinone biosynthesis)	COG0318(I:Lipid transport and metabolism); COG0318(Q:Secondary metabolites biosynthesis, transport and catabolism)	COG0318(Amp-dependent synthetase and ligase); COG0318(Amp-dependent synthetase and ligase)	PF00501.30(AMP-binding:AMP-binding enzyme); PF13193.8(AMP-binding_C:AMP-binding enzyme C-terminal domain)	sp|Q54P77|4CL1_DICDI(Probable 4-coumarate--CoA ligase 1 OS=Dictyostelium discoideum OX=44689 GN=4cl1 PE=3 SV=1)	118267373
gene-LOC118277526	LOC118277526	phosphoenolpyruvate carboxykinase [GTP]-like, transcript variant X1	2284	47555	929	25300	1240	342	1565	1166.4	21.35	646.56	26.96	7.63	37.08	611.437	23.89	23.9178	4.58001	2.44719e-05	0.00208159	yes	up	XP_035452251.1(phosphoenolpyruvate carboxykinase [GTP]-like isoform X1 [Spodoptera frugiperda])	GO:0004613(molecular_function:phosphoenolpyruvate carboxykinase (GTP) activity); GO:0046872(molecular_function:metal ion binding); GO:0006094(biological_process:gluconeogenesis); GO:0016301(molecular_function:kinase activity); GO:0005525(molecular_function:GTP binding)	K01596	E4.1.1.32, pckA, PCK	map04920(Adipocytokine signaling pathway); map04964(Proximal tubule bicarbonate reclamation); map00620(Pyruvate metabolism); map04068(FoxO signaling pathway); map00010(Glycolysis / Gluconeogenesis); map04922(Glucagon signaling pathway); map04910(Insulin signaling pathway); map03320(PPAR signaling pathway); map00020(Citrate cycle (TCA cycle)); map04151(PI3K-Akt signaling pathway); map04152(AMPK si…	COG1274(C:Energy production and conversion)	COG1274(Catalyzes the conversion of oxaloacetate (OAA) to phosphoenolpyruvate (PEP), the rate-limiting step in the metabolic pathway that produces glucose from lactate and other precursors derived from the citric acid cycle (By similarity))	PF00821.20(PEPCK_GTP:Phosphoenolpyruvate carboxykinase C-terminal P-loop domain); PF17297.4(PEPCK_N:Phosphoenolpyruvate carboxykinase N-terminal domain)	sp|P20007|PCKG_DROME(Phosphoenolpyruvate carboxykinase [GTP] OS=Drosophila melanogaster OX=7227 GN=Pepck PE=2 SV=2)	118277526
gene-LOC118280753	LOC118280753	protein lethal(2)essential for life-like	1139	56581	27807	18320	2132	1576	1029	3210.24	1495.11	1101.16	107.95	81.73	56.97	1935.5	82.2167	23.3879	4.54769	2.03854e-18	2.05602e-15	yes	up	XP_035457013.1(protein lethal(2)essential for life-like [Spodoptera frugiperda])	GO:0046872(molecular_function:metal ion binding)	K09542	CRYAB	map04213(Longevity regulating pathway - multiple species); map04141(Protein processing in endoplasmic reticulum)	ENOG410YERS(O:Posttranslational modification, protein turnover, chaperones)	ENOG410YERS(Heat shock protein)	PF00011.23(HSP20:Hsp20/alpha crystallin family); PF17886.3(ArsA_HSP20:HSP20-like domain found in ArsA)	sp|P82147|L2EFL_DROME(Protein lethal(2)essential for life OS=Drosophila melanogaster OX=7227 GN=l(2)efl PE=1 SV=1)	118280753
gene-LOC118267904	LOC118267904	uncharacterized LOC118267904	2190	90.58	19.65	52.57	5.64	0	1.9	2.31	0.47	1.4	0.13	0	0.05	1.39333	0.06	22.6124	4.49904	6.99019e-06	0.000809028	yes	up	XP_035438048.1(uncharacterized protein LOC118267904 [Spodoptera frugiperda])					ENOG410Y3Y9(S:Function unknown); ENOG410YP2D(S:Function unknown); ENOG410Y7Q4(S:Function unknown); ENOG410Z1QR(S:Function unknown)	ENOG410Y3Y9(Pao retrotransposon peptidase); ENOG410YP2D(Integrase core domain protein); ENOG410Y7Q4(-); ENOG410Z1QR(-)	PF05380.15(Peptidase_A17:Pao retrotransposon peptidase); PF05585.14(DUF1758:Putative peptidase (DUF1758)); PF00078.29(RVT_1:Reverse transcriptase (RNA-dependent DNA polymerase)); PF13650.8(Asp_protease_2:Aspartyl protease)		118267904
gene-LOC118271070	LOC118271070	uncharacterized LOC118271070, transcript variant X2	619	486.54	7.4	875.61	32.5	15.18	18.71	4.55	1.36	8.25	2.18	1.11	0.82	4.72	1.37	21.0975	4.399	0.00017215	0.0083531	yes	up	XP_035442840.1(uncharacterized protein LOC118271070 [Spodoptera frugiperda])		K24637	ZBED1		ENOG410ZKI5(S:Function unknown); ENOG4111T8J(S:Function unknown); ENOG410ZMWB(S:Function unknown); ENOG410XUA3(S:Function unknown)	ENOG410ZKI5(-); ENOG4111T8J(transposon protein); ENOG410ZMWB(Pfam:hATC); ENOG410XUA3(ZnF_BED)		sp|O75132|ZBED4_HUMAN(Zinc finger BED domain-containing protein 4 OS=Homo sapiens OX=9606 GN=ZBED4 PE=1 SV=2)	118271070
gene-LOC118280708	LOC118280708	major heat shock 70 kDa protein Ba-like	2496	69657.6	58750.2	26449.9	3411.89	3116.96	1636.61	1534.21	1217.46	607.76	66.83	62.64	35.01	1119.81	54.8267	20.7091	4.37219	2.8081e-16	2.33238e-13	yes	up	XP_035456909.1(major heat shock 70 kDa protein Ba-like [Spodoptera frugiperda])	GO:0016887(molecular_function:ATPase activity); GO:0005524(molecular_function:ATP binding)	K03283	HSPA1s	map05162(Measles); map05145(Toxoplasmosis); map04915(Estrogen signaling pathway); map04010(MAPK signaling pathway); map03040(Spliceosome); map05134(Legionellosis); map04213(Longevity regulating pathway - multiple species); map05417(Lipid and atherosclerosis); map04144(Endocytosis); map04612(Antigen processing and presentation); map04141(Protein processing in endoplasmic reticulum); map05020(Prion…	COG0443(O:Posttranslational modification, protein turnover, chaperones)	COG0443(Heat shock protein)	PF00012.22(HSP70:Hsp70 protein); PF06723.15(MreB_Mbl:MreB/Mbl protein); PF02782.18(FGGY_C:FGGY family of carbohydrate kinases, C-terminal domain)	sp|Q9GSU4|HSP72_DROSI(Major heat shock 70 kDa protein Ba OS=Drosophila simulans OX=7240 GN=Hsp70Ba PE=3 SV=2)	118280708
gene-LOC118280746	LOC118280746	protein lethal(2)essential for life-like	846	154860	206360	166641	14165.6	11346.8	3390.96	13319.9	16956	15383.1	1091.52	893.27	285.73	15219.6	756.84	20.3231	4.34505	2.84239e-14	1.91117e-11	yes	up	XP_035456996.1(protein lethal(2)essential for life-like [Spodoptera frugiperda])	GO:0046872(molecular_function:metal ion binding)	K09542	CRYAB	map04213(Longevity regulating pathway - multiple species); map04141(Protein processing in endoplasmic reticulum)	ENOG410YERS(O:Posttranslational modification, protein turnover, chaperones)	ENOG410YERS(Heat shock protein)	PF00011.23(HSP20:Hsp20/alpha crystallin family); PF00525.20(Crystallin:Alpha crystallin A chain, N terminal)	sp|P82147|L2EFL_DROME(Protein lethal(2)essential for life OS=Drosophila melanogaster OX=7227 GN=l(2)efl PE=1 SV=1)	118280746
gene-LOC118278157	LOC118278157	heat shock protein Hsp-12.2-like	723	67523	48361	37079	3945	3724	578	7412.12	5099.98	4415.48	388.97	374.55	62.35	5642.53	275.29	20.1549	4.33306	1.52353e-09	5.97562e-07	yes	up	XP_035453148.1(heat shock protein Hsp-12.2-like [Spodoptera frugiperda])		K09542	CRYAB	map04213(Longevity regulating pathway - multiple species); map04141(Protein processing in endoplasmic reticulum)	ENOG410YERS(O:Posttranslational modification, protein turnover, chaperones)	ENOG410YERS(Heat shock protein)	PF00011.23(HSP20:Hsp20/alpha crystallin family); PF17886.3(ArsA_HSP20:HSP20-like domain found in ArsA)	sp|P34696|HSP11_CAEEL(Heat shock protein Hsp-16.1/Hsp-16.11 OS=Caenorhabditis elegans OX=6239 GN=hsp-16.1 PE=2 SV=1)	118278157
gene-LOC118263481	LOC118263481	juvenile hormone esterase-like	1762	29	12	15	2	1	0	0.95	0.37	0.52	0.06	0.03	0	0.613333	0.03	20.1423	4.33216	0.00018156	0.00869169	yes	up	KAG8109775.1(hypothetical protein SFRUCORN_015313, partial [Spodoptera frugiperda])					COG2272(I:Lipid transport and metabolism)	COG2272(Carboxylesterase)	PF00135.30(COesterase:Carboxylesterase family); PF07859.15(Abhydrolase_3:alpha/beta hydrolase fold)	sp|P12992|ESTJ_HELVI(Juvenile hormone esterase OS=Heliothis virescens OX=7102 PE=1 SV=2)	118263481
gene-LOC118268587	LOC118268587	uncharacterized LOC118268587	2088	4.06	38.21	90.19	2	0	5.08	0.11	0.97	2.54	0.05	0	0.13	1.20667	0.06	20.1099	4.32984	0.00156891	0.0398359	yes	up	XP_035439021.1(uncharacterized protein LOC118268587 [Spodoptera frugiperda])					COG2110(S:Function unknown); ENOG410XSZT(S:Function unknown); ENOG410ZVB6(S:Function unknown); ENOG410Y65V(S:Function unknown); ENOG4111MHU(S:Function unknown)	COG2110(appr-1-p processing domain protein); ENOG410XSZT(RNA-directed DNA polymerase from mobile element jockey-like); ENOG410ZVB6(-); ENOG410Y65V(Retrotransposon protein); ENOG4111MHU(Reverse transcriptase (RNA-dependent DNA polymerase))	PF00078.29(RVT_1:Reverse transcriptase (RNA-dependent DNA polymerase)); PF14529.8(Exo_endo_phos_2:Endonuclease-reverse transcriptase)	sp|Q9NBX4|RTXE_DROME(Probable RNA-directed DNA polymerase from transposon X-element OS=Drosophila melanogaster OX=7227 GN=X-element\ORF2 PE=3 SV=1)	118268587
gene-LOC118277988	LOC118277988	larval cuticle protein A1A-like	1161	39	10	9	1	2	0	2.16	0.52	0.53	0.05	0.1	0	1.07	0.05	19.8956	4.31438	0.000976876	0.0288567	yes	up	XP_035452932.1(larval cuticle protein A1A-like [Spodoptera frugiperda])	GO:0016021(cellular_component:integral component of membrane); GO:0042302(molecular_function:structural constituent of cuticle)				ENOG4111VJY(S:Function unknown); ENOG410YSFI(S:Function unknown); ENOG4110MVM(S:Function unknown)	ENOG4111VJY(cuticle protein); ENOG410YSFI(Cuticular protein); ENOG4110MVM(Insect cuticle protein)	PF00379.25(Chitin_bind_4:Insect cuticle protein)	sp|P80683|CUA3A_TENMO(Larval cuticle protein A3A OS=Tenebrio molitor OX=7067 PE=1 SV=1)	118277988
gene-LOC118262942	LOC118262942	uncharacterized LOC118262942	535	1052.83	230.75	271.63	27.55	52.17	0	199.6	42.79	57.83	4.73	9.09	0	100.073	4.60667	19.4652	4.28283	0.000759059	0.0246389	yes	up	XP_035430494.1(uncharacterized protein LOC118262921 [Spodoptera frugiperda])									118262942
gene-LOC118266824	LOC118266824	uncharacterized LOC118266824	2420	1319.78	136.43	568.38	10.11	30.03	69.36	121.39	13.28	46.2	0.31	1.26	6.72	60.29	2.76333	17.6892	4.14479	1.30305e-05	0.00131422	yes	up	XP_035436298.1(uncharacterized protein LOC118266824 [Spodoptera frugiperda])					ENOG4110RYJ(S:Function unknown)	ENOG4110RYJ(-)			118266824
gene-LOC118276983	LOC118276983	pro-resilin-like	964	282.91	11.06	56.34	6.99	4.99	8.38	40.61	1.25	8.39	0.67	0.62	0.98	16.75	0.756667	17.5893	4.13662	0.000114927	0.0063378	yes	up	XP_035451516.1(pro-resilin-like [Spodoptera frugiperda])	GO:0042302(molecular_function:structural constituent of cuticle)				ENOG41120ID(S:Function unknown)	ENOG41120ID(Insect cuticle protein)	PF00379.25(Chitin_bind_4:Insect cuticle protein)	sp|Q9V7U0|RESIL_DROME(Pro-resilin OS=Drosophila melanogaster OX=7227 GN=resilin PE=1 SV=1)	118276983
gene-LOC118265240	LOC118265240	uncharacterized LOC118265240, transcript variant X1	2759	46969.6	1289.18	5385.57	785.61	1884.95	249.12	479.9	12.47	57.12	7.13	17.57	2.47	183.163	9.05667	17.5163	4.13062	0.00056571	0.0200949	yes	up	XP_035433934.1(uncharacterized protein LOC118265240 [Spodoptera frugiperda])	GO:0016021(cellular_component:integral component of membrane)	K07523	LRRC4C, NGL1	map04514(Cell adhesion molecules); map04360(Axon guidance)	COG4886(S:Function unknown)	COG4886(leucine Rich Repeat)	PF13855.8(LRR_8:Leucine rich repeat); PF07679.18(I-set:Immunoglobulin I-set domain); PF13927.8(Ig_3:Immunoglobulin domain); PF12799.9(LRR_4:Leucine Rich repeats (2 copies)); PF00047.27(ig:Immunoglobulin domain); PF13895.8(Ig_2:Immunoglobulin domain); PF13306.8(LRR_5:BspA type Leucine rich repeat region (6 copies)); PF07686.19(V-set:Immunoglobulin V-set domain)	sp|Q96NI6|LRFN5_HUMAN(Leucine-rich repeat and fibronectin type-III domain-containing protein 5 OS=Homo sapiens OX=9606 GN=LRFN5 PE=1 SV=2)	118265240
gene-LOC118265484	LOC118265484	uncharacterized LOC118265484	1365	10.95	10.27	156.47	1.48	1.52	7.22	0.49	0.44	7.41	0.06	0.06	0.32	2.78	0.146667	17.0783	4.09409	0.00191708	0.0455709	yes	up	XP_035434097.1(uncharacterized protein LOC118265368 [Spodoptera frugiperda])					ENOG410ZD2B(S:Function unknown); ENOG410Y65V(S:Function unknown); COG2124(Q:Secondary metabolites biosynthesis, transport and catabolism); ENOG4111KN4(A:RNA processing and modification)	ENOG410ZD2B(-); ENOG410Y65V(Retrotransposon protein); COG2124(Cytochrome p450); ENOG4111KN4(Tumor necrosis factor alpha-induced protein)			118265484
gene-LOC118279279	LOC118279279	muscle M-line assembly protein unc-89-like	5032	5608	102	483	140	127	102	57.63	0.98	5.15	1.28	1.19	1.02	21.2533	1.16333	16.7764	4.06836	0.000392787	0.0154428	yes	up	XP_035454816.1(muscle M-line assembly protein unc-89-like [Spodoptera frugiperda])					ENOG411028V(S:Function unknown)	ENOG411028V(-)	PF01753.20(zf-MYND:MYND finger)		118279279
gene-LOC118280771	LOC118280771	protein lethal(2)essential for life-like	759	34306	22259	14331	2236	1946	648	3484.19	2167.59	1573.1	203.8	181.02	64.61	2408.29	149.81	15.946	3.99512	8.55712e-12	4.16643e-09	yes	up	XP_035457038.1(protein lethal(2)essential for life-like [Spodoptera frugiperda])	GO:0046872(molecular_function:metal ion binding)	K09542	CRYAB	map04213(Longevity regulating pathway - multiple species); map04141(Protein processing in endoplasmic reticulum)	ENOG410YERS(O:Posttranslational modification, protein turnover, chaperones)	ENOG410YERS(Heat shock protein)	PF00011.23(HSP20:Hsp20/alpha crystallin family)	sp|P82147|L2EFL_DROME(Protein lethal(2)essential for life OS=Drosophila melanogaster OX=7227 GN=l(2)efl PE=1 SV=1)	118280771
gene-LOC118264233	LOC118264233	uncharacterized LOC118264233	4437	20.43	8	147.21	4	5.01	2.26	0.24	0.09	1.8	0.04	0.05	0.03	0.71	0.04	15.8858	3.98966	0.000616728	0.0213961	yes	up	XP_035432570.1(uncharacterized protein LOC118264233 [Spodoptera frugiperda])					ENOG410ZJIR(S:Function unknown); ENOG4111YU9(S:Function unknown)	ENOG410ZJIR(-); ENOG4111YU9(Hydra magnipapillata)			118264233
gene-LOC118274627	LOC118274627	protein ABHD18-like	2688	9254	371	1548	276	224	213	187.44	7.07	32.68	4.97	4.14	4.19	75.73	4.43333	15.7886	3.98081	3.8673e-05	0.0028536	yes	up	XP_035448152.1(protein ABHD18-like [Spodoptera frugiperda])					ENOG410XW3S(S:Function unknown)	ENOG410XW3S(chromosome 4 open reading frame 29)	PF09752.11(DUF2048:Alpha/beta hydrolase domain containing 18)	sp|Q8C1A9|ABD18_MOUSE(Protein ABHD18 OS=Mus musculus OX=10090 GN=Abhd18 PE=2 SV=1)	118274627
gene-LOC118276394	LOC118276394	protein lethal(2)essential for life-like	980	48652	27245	33901	2233	2235	2927	3385.94	1804.27	2513.6	138.96	142.25	199.12	2567.94	160.11	15.4091	3.94571	1.5933e-29	7.49914e-26	yes	up	XP_035450587.1(protein lethal(2)essential for life-like [Spodoptera frugiperda])	GO:0046872(molecular_function:metal ion binding)	K09542	CRYAB	map04213(Longevity regulating pathway - multiple species); map04141(Protein processing in endoplasmic reticulum)	ENOG410YERS(O:Posttranslational modification, protein turnover, chaperones)	ENOG410YERS(Heat shock protein)	PF00011.23(HSP20:Hsp20/alpha crystallin family); PF17886.3(ArsA_HSP20:HSP20-like domain found in ArsA); PF00525.20(Crystallin:Alpha crystallin A chain, N terminal)	sp|P82147|L2EFL_DROME(Protein lethal(2)essential for life OS=Drosophila melanogaster OX=7227 GN=l(2)efl PE=1 SV=1)	118276394
gene-LOC118267876	LOC118267876	uncharacterized LOC118267876	846	1473.45	41.5	154.16	28.79	64.55	11.11	126.74	3.52	14.23	2.22	5.08	1.28	48.1633	2.86	15.237	3.92951	0.00101803	0.0296506	yes	up	XP_035438017.1(uncharacterized protein LOC118267876 [Spodoptera frugiperda])					COG2801(L:Replication, recombination and repair); ENOG4111ZVA(S:Function unknown); ENOG4111QXT(S:Function unknown); ENOG410ZR9E(S:Function unknown)	COG2801(Retrotransposon protein); ENOG4111ZVA(-); ENOG4111QXT(-); ENOG410ZR9E(-)			118267876
gene-LOC118270861	LOC118270861	uncharacterized LOC118270861	846	22423.9	712.38	2257.16	367.72	1085.97	134.02	228.15	7.23	24.28	3.99	10.37	1.26	86.5533	5.20667	15.0895	3.91547	0.0012193	0.0336259	yes	up	XP_035442539.1(uncharacterized protein LOC118270861 [Spodoptera frugiperda])					COG2801(L:Replication, recombination and repair); ENOG4111ZVA(S:Function unknown); ENOG4111QXT(S:Function unknown); ENOG410ZR9E(S:Function unknown)	COG2801(Retrotransposon protein); ENOG4111ZVA(-); ENOG4111QXT(-); ENOG410ZR9E(-)			118270861
gene-LOC118276837	LOC118276837	F-box only protein 28-like	5219	8929.49	2541.72	719.27	410.19	222.38	254.96	69.07	23.1	7.19	3.53	1.93	2.4	33.12	2.62	14.7631	3.88392	2.64921e-06	0.000349597	yes	up	XP_035451303.1(F-box only protein 28-like [Spodoptera frugiperda])		K10306	FBXO28		ENOG410YPFN(S:Function unknown)	ENOG410YPFN(F-box protein 28)		sp|Q2NL16|FBX28_BOVIN(F-box only protein 28 OS=Bos taurus OX=9913 GN=FBXO28 PE=2 SV=1)	118276837
gene-LOC118271169	LOC118271169	multidrug resistance protein homolog 49-like	5108	15203.2	305.58	1702.87	610.5	419.78	189	201.05	2.8	22.45	5.23	3.69	1.93	75.4333	3.61667	14.5279	3.86075	0.000656869	0.022189	yes	up	XP_035443013.1(LOW QUALITY PROTEIN: multidrug resistance protein homolog 49-like [Spodoptera frugiperda])		K05658	ABCB1, CD243	map05206(MicroRNAs in cancer); map02010(ABC transporters); map04976(Bile secretion); map05226(Gastric cancer)	COG1132(V:Defense mechanisms)	COG1132((ABC) transporter)	PF00664.25(ABC_membrane:ABC transporter transmembrane region); PF00005.29(ABC_tran:ABC transporter); PF02463.21(SMC_N:RecF/RecN/SMC N terminal domain); PF13191.8(AAA_16:AAA ATPase domain); PF13401.8(AAA_22:AAA domain); PF09818.11(ABC_ATPase:Predicted ATPase of the ABC class)	sp|Q00449|MDR49_DROME(Multidrug resistance protein homolog 49 OS=Drosophila melanogaster OX=7227 GN=Mdr49 PE=2 SV=2)	118271169
gene-LOC118262472	LOC118262472	HIG1 domain family member 1C-like	1078	3913.03	114.58	397.76	141.54	106.73	63.81	238.96	6.64	25.78	7.72	5.96	3.8	90.46	5.82667	14.4245	3.85045	0.000373951	0.014958	yes	up	XP_035429549.1(HIG1 domain family member 1C-like [Spodoptera frugiperda])	GO:0016021(cellular_component:integral component of membrane)				ENOG41121ET(S:Function unknown)	ENOG41121ET(HIG1 hypoxia inducible domain family, member)	PF04588.15(HIG_1_N:Hypoxia induced protein conserved region)	sp|A8MV81|HIG1C_HUMAN(HIG1 domain family member 1C OS=Homo sapiens OX=9606 GN=HIGD1C PE=1 SV=2)	118262472
gene-LOC118264091	LOC118264091	BAG domain-containing protein Samui-like, transcript variant X2	2101	8208.47	5482.43	7730.66	497.12	363.35	746.39	201.88	128.21	200.84	11.13	8.33	18.23	176.977	12.5633	13.9735	3.80462	1.28504e-22	2.26809e-19	yes	up	XP_035432358.1(BAG domain-containing protein Samui-like isoform X2 [Spodoptera frugiperda])	GO:0051087(molecular_function:chaperone binding)	K09557	BAG3		ENOG4111WNH(O:Posttranslational modification, protein turnover, chaperones)	ENOG4111WNH(BCL-2-associated athanogene)	PF02179.18(BAG:BAG domain); PF10909.10(DUF2682:Protein of unknown function (DUF2682))	sp|Q9BLJ6|BAGS_BOMMO(BAG domain-containing protein Samui OS=Bombyx mori OX=7091 GN=Samui PE=2 SV=1)	118264091
gene-LOC118280459	LOC118280459	uncharacterized LOC118280459	486	1023	48	171	34	43	16	238.51	11.04	45.5	7.2	9.22	3.72	98.35	6.71333	13.2646	3.72951	0.000234612	0.0104502	yes	up	XP_035456391.1(uncharacterized protein LOC118280459 [Spodoptera frugiperda])					ENOG4110T97(S:Function unknown)	ENOG4110T97(-)	PF05517.14(p25-alpha:p25-alpha)		118280459
gene-LOC118275040	LOC118275040	hsp70-binding protein 1-like	2225	3087	1256	2041	271	138	127	77.46	29.67	53.5	6.05	3.16	3.1	53.5433	4.10333	12.8681	3.68573	9.2268e-19	1.00217e-15	yes	up	XP_035448776.1(hsp70-binding protein 1-like [Spodoptera frugiperda])		K09562	HSPBP1, FES1	map04141(Protein processing in endoplasmic reticulum)	ENOG410Y90B(O:Posttranslational modification, protein turnover, chaperones); ENOG410XSBC(S:Function unknown)	ENOG410Y90B(HSPA (heat shock 70kDa) binding protein, cytoplasmic cochaperone 1); ENOG410XSBC(Nucleotide exchange factor Fes1)	PF05536.13(Neurochondrin:Neurochondrin)	sp|Q99P31|HPBP1_MOUSE(Hsp70-binding protein 1 OS=Mus musculus OX=10090 GN=Hspbp1 PE=1 SV=1)	118275040
gene-LOC118274680	LOC118274680	protein unc-45 homolog B-like	3278	18155	1073	6218	985	613	524	295.63	16.42	105.37	14.26	9.11	8.28	139.14	10.55	12.3572	3.62728	1.82583e-05	0.00168501	yes	up	XP_035448228.1(protein unc-45 homolog B-like [Spodoptera frugiperda])	GO:0007517(biological_process:muscle organ development); GO:0030154(biological_process:cell differentiation)	K21991	UNC45		ENOG410XQNT(O:Posttranslational modification, protein turnover, chaperones)	ENOG410XQNT(Unc-45 homolog)	PF11701.10(UNC45-central:Myosin-binding striated muscle assembly central); PF00515.30(TPR_1:Tetratricopeptide repeat); PF07719.19(TPR_2:Tetratricopeptide repeat); PF13424.8(TPR_12:Tetratricopeptide repeat); PF13181.8(TPR_8:Tetratricopeptide repeat); PF13414.8(TPR_11:TPR repeat); PF13432.8(TPR_16:Tetratricopeptide repeat); PF10508.11(Proteasom_PSMB:Proteasome non-ATPase 26S subunit); PF13371.8(TPR…	sp|Q6DGE9|UN45B_DANRE(Protein unc-45 homolog B OS=Danio rerio OX=7955 GN=unc45b PE=1 SV=2)	118274680
gene-LOC118278275	LOC118278275	very long-chain specific acyl-CoA dehydrogenase, mitochondrial-like, transcript variant X1	2539	27573	1623	3672	968	856	934	595.77	32.99	82.76	18.6	16.88	19.6	237.173	18.36	11.9531	3.57931	0.000127215	0.00682993	yes	up	XP_035453389.1(very long-chain specific acyl-CoA dehydrogenase, mitochondrial-like isoform X1 [Spodoptera frugiperda])	GO:0003995(molecular_function:acyl-CoA dehydrogenase activity); GO:0050660(molecular_function:flavin adenine dinucleotide binding)	K09479	ACADVL	map04936(Alcoholic liver disease); map00071(Fatty acid degradation)	COG1960(I:Lipid transport and metabolism)	COG1960(acyl-CoA dehydrogenase)	PF00441.26(Acyl-CoA_dh_1:Acyl-CoA dehydrogenase, C-terminal domain); PF02770.21(Acyl-CoA_dh_M:Acyl-CoA dehydrogenase, middle domain); PF02771.18(Acyl-CoA_dh_N:Acyl-CoA dehydrogenase, N-terminal domain); PF08028.13(Acyl-CoA_dh_2:Acyl-CoA dehydrogenase, C-terminal domain)	sp|P49748|ACADV_HUMAN(Very long-chain specific acyl-CoA dehydrogenase, mitochondrial OS=Homo sapiens OX=9606 GN=ACADVL PE=1 SV=1)	118278275
gene-LOC118272756	LOC118272756	mpv17-like protein 2	1152	3205	55	651	118	112	102	179.15	2.92	38.53	5.89	5.72	5.56	73.5333	5.72333	11.7052	3.54908	0.00101256	0.0296013	yes	up	XP_035445310.1(mpv17-like protein 2 [Spodoptera frugiperda])	GO:0016021(cellular_component:integral component of membrane)	K13348	MPV17	map04146(Peroxisome)	ENOG4111SYH(S:Function unknown)	ENOG4111SYH(Peroxisomal membrane protein)	PF04117.14(Mpv17_PMP22:Mpv17 / PMP22 family)	sp|Q6DGV7|M17L2_DANRE(Mpv17-like protein 2 OS=Danio rerio OX=7955 GN=mpv17l2 PE=2 SV=1)	118272756
gene-LOC118277289	LOC118277289	CCAAT/enhancer-binding protein gamma-like	321	542.93	66.38	481	42.13	25	29	20.71	26.57	16.13	10.04	6.15	8.38	21.1367	8.19	11.6892	3.54711	1.16893e-06	0.000187561	yes	up	XP_035451905.1(CCAAT/enhancer-binding protein gamma-like [Spodoptera frugiperda])	GO:0003700(molecular_function:transcription factor activity, sequence-specific DNA binding)	K10049	CEBPG	map05152(Tuberculosis)	ENOG41128ZN(K:Transcription); ENOG4111MXS(S:Function unknown)	ENOG41128ZN(CCAAT enhancer binding protein (C EBP), gamma); ENOG4111MXS(CCAAT enhancer binding protein (C EBP), gamma)	PF07716.17(bZIP_2:Basic region leucine zipper); PF00170.23(bZIP_1:bZIP transcription factor)	sp|Q3T0B9|CEBPG_BOVIN(CCAAT/enhancer-binding protein gamma OS=Bos taurus OX=9913 GN=CEBPG PE=2 SV=1)	118277289
gene-LOC118278500	LOC118278500	uncharacterized LOC118278500	2032	79.59	36.62	73.94	12.47	3.62	2.04	2.22	0.96	2.15	0.31	0.09	0.06	1.77667	0.153333	11.6594	3.54342	3.09141e-07	6.51503e-05	yes	up	KAF9411973.1(hypothetical protein HW555_009387 [Spodoptera exigua])									118278500
gene-LOC118262212	LOC118262212	HBS1-like protein	2612	8753.53	2058.86	2362.55	437.45	416.6	321.78	183.21	40.53	51.56	8.14	7.96	6.54	91.7667	7.54667	11.5362	3.5281	1.2099e-08	3.63483e-06	yes	up	XP_035429287.1(HBS1-like protein [Spodoptera frugiperda])	GO:0006417(biological_process:regulation of translation); GO:0005737(cellular_component:cytoplasm); GO:0003924(molecular_function:GTPase activity); GO:0006412(biological_process:translation); GO:0005525(molecular_function:GTP binding)	K14416	HBS1	map05134(Legionellosis); map03015(mRNA surveillance pathway)	COG5256(J:Translation, ribosomal structure and biogenesis)	COG5256(This protein promotes the GTP-dependent binding of aminoacyl-tRNA to the A-site of ribosomes during protein biosynthesis (By similarity))	PF00009.29(GTP_EFTU:Elongation factor Tu GTP binding domain); PF08938.12(HBS1_N:HBS1 N-terminus); PF03143.19(GTP_EFTU_D3:Elongation factor Tu C-terminal domain); PF03144.27(GTP_EFTU_D2:Elongation factor Tu domain 2); PF01926.25(MMR_HSR1:50S ribosome-binding GTPase)	sp|Q9W074|HBS1_DROME(Protein HBS1 OS=Drosophila melanogaster OX=7227 GN=HBS1 PE=1 SV=2)	118262212
gene-LOC118265006	LOC118265006	uncharacterized LOC118265006, transcript variant X1	2995	248.96	24.68	33.51	16.67	4.76	7	2.52	0.42	0.42	0.18	0.08	0.12	1.12	0.126667	11.4239	3.51398	0.00039046	0.0154428	yes	up	XP_035433581.1(uncharacterized protein LOC118265006 [Spodoptera frugiperda])	GO:0016021(cellular_component:integral component of membrane)	K07523	LRRC4C, NGL1	map04514(Cell adhesion molecules); map04360(Axon guidance)	COG4886(S:Function unknown)	COG4886(leucine Rich Repeat)	PF13855.8(LRR_8:Leucine rich repeat); PF07679.18(I-set:Immunoglobulin I-set domain); PF13927.8(Ig_3:Immunoglobulin domain); PF12799.9(LRR_4:Leucine Rich repeats (2 copies)); PF00047.27(ig:Immunoglobulin domain); PF13895.8(Ig_2:Immunoglobulin domain); PF13306.8(LRR_5:BspA type Leucine rich repeat region (6 copies)); PF07686.19(V-set:Immunoglobulin V-set domain)	sp|Q96NI6|LRFN5_HUMAN(Leucine-rich repeat and fibronectin type-III domain-containing protein 5 OS=Homo sapiens OX=9606 GN=LRFN5 PE=1 SV=2)	118265006
gene-LOC118268677	LOC118268677	uncharacterized LOC118268677	5017	175.24	31.42	56.75	5.85	12	5	12.68	3.53	4.13	0.52	8.46	0.65	6.78	3.21	11.3618	3.50611	2.65448e-05	0.00221783	yes	up	XP_021188058.1(uncharacterized protein LOC110374604 [Helicoverpa armigera])					ENOG410XQJ5(S:Function unknown)	ENOG410XQJ5(-)	PF11580.10(DUF3239:Protein of unknown function (DUF3239))		118268677
gene-LOC118277229	LOC118277229	protein lethal(2)essential for life-like	790	90169	55739	58915	9293	7832	3343	8658.18	5104.31	6109.82	800.85	688.24	312.88	6624.1	600.657	10.7618	3.42785	8.5458e-14	5.02778e-11	yes	up	XP_035451848.1(protein lethal(2)essential for life-like [Spodoptera frugiperda])	GO:0046872(molecular_function:metal ion binding)	K09542	CRYAB	map04213(Longevity regulating pathway - multiple species); map04141(Protein processing in endoplasmic reticulum)	ENOG410YERS(O:Posttranslational modification, protein turnover, chaperones)	ENOG410YERS(Heat shock protein)	PF00011.23(HSP20:Hsp20/alpha crystallin family)	sp|P82147|L2EFL_DROME(Protein lethal(2)essential for life OS=Drosophila melanogaster OX=7227 GN=l(2)efl PE=1 SV=1)	118277229
gene-LOC118264042	LOC118264042	aconitate hydratase, mitochondrial-like	3338	137081	8774	21147	4028	6426	5543	2188.41	131.6	351.27	57.15	93.58	85.87	890.427	78.8667	10.1641	3.34541	0.000318599	0.0131538	yes	up	XP_035432259.1(aconitate hydratase, mitochondrial-like [Spodoptera frugiperda])	GO:0051539(molecular_function:4 iron, 4 sulfur cluster binding); GO:0005739(cellular_component:mitochondrion); GO:0006099(biological_process:tricarboxylic acid cycle); GO:0047780(molecular_function:citrate dehydratase activity); GO:0003994(molecular_function:aconitate hydratase activity); GO:0046872(molecular_function:metal ion binding)	K01681	ACO, acnA	map00020(Citrate cycle (TCA cycle)); map00630(Glyoxylate and dicarboxylate metabolism)	COG1048(C:Energy production and conversion)	COG1048(aconitate hydratase)	PF00330.22(Aconitase:Aconitase family (aconitate hydratase)); PF00694.21(Aconitase_C:Aconitase C-terminal domain)	sp|P20004|ACON_BOVIN(Aconitate hydratase, mitochondrial OS=Bos taurus OX=9913 GN=ACO2 PE=1 SV=4)	118264042
gene-LOC118276395	LOC118276395	protein ALP1-like	1400	26.64	13.76	48.35	7.72	0	2.37	1.16	0.57	2.22	0.3	0	0.1	1.31667	0.133333	10.0905	3.33492	0.00158534	0.039984	yes	up	XP_013194919.1(PREDICTED: uncharacterized protein LOC106138336 [Amyelois transitella])					ENOG411206Y(S:Function unknown); COG2801(L:Replication, recombination and repair)	ENOG411206Y(transposon protein); COG2801(Retrotransposon protein)	PF13359.8(DDE_Tnp_4:DDE superfamily endonuclease); PF04827.16(Plant_tran:Plant transposon protein)	sp|Q94K49|ALP1_ARATH(Protein ANTAGONIST OF LIKE HETEROCHROMATIN PROTEIN 1 OS=Arabidopsis thaliana OX=3702 GN=ALP1 PE=1 SV=1)	118276395
gene-LOC118267681	LOC118267681	uncharacterized LOC118267681, transcript variant X1	6948	124.26	1277.97	341.86	75.84	64.14	62.64	1.31	8.22	2.52	0.56	0.4	0.42	4.01667	0.46	10.0512	3.3293	0.00015885	0.00795376	yes	up	XP_035437692.1(uncharacterized protein LOC118267680 isoform X1 [Spodoptera frugiperda])		K17569	GPATCH2		ENOG410ZN0K(S:Function unknown)	ENOG410ZN0K(-)			118267681
gene-LOC118277114	LOC118277114	trifunctional enzyme subunit beta, mitochondrial-like	1868	27484	1669	3689	1347	942	1073	844.44	48.35	118.7	36.84	26.42	32.06	337.163	31.7733	9.94269	3.31364	0.000345013	0.0140391	yes	up	XP_035451695.1(trifunctional enzyme subunit beta, mitochondrial-like [Spodoptera frugiperda])	GO:0016747(molecular_function:transferase activity, transferring acyl groups other than amino-acyl groups)	K07509	HADHB	map00280(Valine, leucine and isoleucine degradation); map00071(Fatty acid degradation); map00062(Fatty acid elongation)	COG0183(I:Lipid transport and metabolism)	COG0183(acetyl-coa acetyltransferase)	PF00108.25(Thiolase_N:Thiolase, N-terminal domain); PF02803.20(Thiolase_C:Thiolase, C-terminal domain); PF00109.28(ketoacyl-synt:Beta-ketoacyl synthase, N-terminal domain)	sp|P55084|ECHB_HUMAN(Trifunctional enzyme subunit beta, mitochondrial OS=Homo sapiens OX=9606 GN=HADHB PE=1 SV=3)	118277114
gene-LOC118262841	LOC118262841	uncharacterized LOC118262841, transcript variant X1	721	107.91	65.41	74.96	3.05	6.56	15.53	16.4	9.26	11.94	0.38	0.87	2.01	12.5333	1.08667	9.68234	3.27536	4.48607e-06	0.000546373	yes	up	XP_035430356.1(uncharacterized protein LOC118262841 isoform X1 [Spodoptera frugiperda])									118262841
gene-LOC118268328	LOC118268328	muscle M-line assembly protein unc-89-like	3396	6747.97	198.47	890.42	348.47	219.72	268.6	85.55	2.49	11.8	3.72	2.4	3.18	33.28	3.1	9.51962	3.2509	0.00172149	0.0424955	yes	up	KAG8113317.1(hypothetical protein SFRUCORN_016799, partial [Spodoptera frugiperda])	GO:0005886(cellular_component:plasma membrane)	K12567	TTN	map05414(Dilated cardiomyopathy); map05410(Hypertrophic cardiomyopathy)	ENOG410XP8U(S:Function unknown); ENOG410XQFD(S:Function unknown)	ENOG410XP8U(Fibronectin type III domain); ENOG410XQFD(myosin light chain kinase)	PF07679.18(I-set:Immunoglobulin I-set domain); PF00041.23(fn3:Fibronectin type III domain); PF13927.8(Ig_3:Immunoglobulin domain); PF13895.8(Ig_2:Immunoglobulin domain); PF00047.27(ig:Immunoglobulin domain)	sp|G4SLH0|TTN1_CAEEL(Titin homolog OS=Caenorhabditis elegans OX=6239 GN=ttn-1 PE=1 SV=2)	118268328
gene-LOC118268412	LOC118268412	tachykinin-like peptides receptor 86C, transcript variant X1	1632	456.86	24.76	80.74	43.04	7.33	14.53	5.01	0.25	0.94	0.42	0.07	0.18	2.06667	0.223333	9.4944	3.24708	0.00197433	0.0463083	yes	up	XP_035438775.1(tachykinin-like peptides receptor 86C isoform X1 [Spodoptera frugiperda])	GO:0004983(molecular_function:neuropeptide Y receptor activity); GO:0016021(cellular_component:integral component of membrane)	K04224	TACR3	map04080(Neuroactive ligand-receptor interaction); map04020(Calcium signaling pathway)	ENOG410XSC5(S:Function unknown)	ENOG410XSC5(tachykinin receptor activity)	PF00001.23(7tm_1:7 transmembrane receptor (rhodopsin family)); PF13853.8(7tm_4:Olfactory receptor)	sp|P30974|TLR1_DROME(Tachykinin-like peptides receptor 86C OS=Drosophila melanogaster OX=7227 GN=TkR86C PE=2 SV=2)	118268412
gene-LOC118268347	LOC118268347	cytosol aminopeptidase-like	1872	3980.03	131.53	535.58	172.53	161.28	159.4	121.98	3.8	17.19	4.71	4.51	4.75	47.6567	4.65667	9.39878	3.23247	0.00156367	0.0398359	yes	up	XP_035438694.1(cytosol aminopeptidase-like [Spodoptera frugiperda])	GO:0005737(cellular_component:cytoplasm); GO:0004180(molecular_function:carboxypeptidase activity); GO:0030145(molecular_function:manganese ion binding); GO:0070006(molecular_function:metalloaminopeptidase activity)	K11142	LAP3	map00480(Glutathione metabolism); map00330(Arginine and proline metabolism)	COG0260(E:Amino acid transport and metabolism); ENOG410XQFD(S:Function unknown)	COG0260(Presumably involved in the processing and regular turnover of intracellular proteins. Catalyzes the removal of unsubstituted N-terminal amino acids from various peptides (By similarity)); ENOG410XQFD(myosin light chain kinase)	PF00883.23(Peptidase_M17:Cytosol aminopeptidase family, catalytic domain); PF02789.19(Peptidase_M17_N:Cytosol aminopeptidase family, N-terminal domain)	sp|Q5XGB9|AMPL_XENTR(Cytosol aminopeptidase OS=Xenopus tropicalis OX=8364 GN=lap3 PE=2 SV=1)	118268347
gene-LOC118262375	LOC118262375	HIG1 domain family member 1C-like	1090	435.97	16.42	128.24	28.46	18.27	19.19	26.23	0.94	8.19	1.53	1	1.13	11.7867	1.22	9.09859	3.18564	0.00113065	0.0319296	yes	up	XP_035429549.1(HIG1 domain family member 1C-like [Spodoptera frugiperda])	GO:0016021(cellular_component:integral component of membrane)				ENOG41121ET(S:Function unknown)	ENOG41121ET(HIG1 hypoxia inducible domain family, member)	PF04588.15(HIG_1_N:Hypoxia induced protein conserved region)	sp|A8MV81|HIG1C_HUMAN(HIG1 domain family member 1C OS=Homo sapiens OX=9606 GN=HIGD1C PE=1 SV=2)	118262375
gene-LOC118262937	LOC118262937	uncharacterized LOC118262937	14993	200	78	161	32	9	12	0.66	0.24	0.55	0.09	0.03	0.04	0.483333	0.0533333	9.09589	3.18521	2.41119e-08	6.67569e-06	yes	up	KAF9795926.1(hypothetical protein SFRURICE_019138 [Spodoptera frugiperda])	GO:0005856(cellular_component:cytoskeleton); GO:0005085(molecular_function:guanyl-nucleotide exchange factor activity); GO:0005912(cellular_component:adherens junction); GO:0030054(cellular_component:cell junction); GO:0008092(molecular_function:cytoskeletal protein binding)	K06082	FARP2, FRG	map04015(Rap1 signaling pathway); map04520(Adherens junction)	ENOG410XP7Q(T:Signal transduction mechanisms); ENOG410ZJNW(S:Function unknown)	ENOG410XP7Q(and pleckstrin domain protein); ENOG410ZJNW(-)			118262937
gene-LOC118262497	LOC118262497	HBS1-like protein	2610	6445.47	1611.14	3773.45	640.55	329.4	414.22	135.02	31.75	82.43	11.93	6.3	8.43	83.0667	8.88667	9.03429	3.17541	5.59773e-10	2.39515e-07	yes	up	XP_035429810.1(HBS1-like protein [Spodoptera frugiperda])	GO:0006417(biological_process:regulation of translation); GO:0005737(cellular_component:cytoplasm); GO:0003924(molecular_function:GTPase activity); GO:0006412(biological_process:translation); GO:0005525(molecular_function:GTP binding)	K14416	HBS1	map05134(Legionellosis); map03015(mRNA surveillance pathway)	COG5256(J:Translation, ribosomal structure and biogenesis)	COG5256(This protein promotes the GTP-dependent binding of aminoacyl-tRNA to the A-site of ribosomes during protein biosynthesis (By similarity))	PF00009.29(GTP_EFTU:Elongation factor Tu GTP binding domain); PF08938.12(HBS1_N:HBS1 N-terminus); PF03143.19(GTP_EFTU_D3:Elongation factor Tu C-terminal domain); PF03144.27(GTP_EFTU_D2:Elongation factor Tu domain 2); PF01926.25(MMR_HSR1:50S ribosome-binding GTPase)	sp|Q9W074|HBS1_DROME(Protein HBS1 OS=Drosophila melanogaster OX=7227 GN=HBS1 PE=1 SV=2)	118262497
gene-LOC118275345	LOC118275345	neuroendocrine convertase 2-like	2463	78.95	7.71	77.44	8.47	6.72	4.2	8.01	0.7	9.2	0.67	0.64	0.39	5.97	0.566667	8.77859	3.13399	0.000608837	0.0212266	yes	up	XP_035449152.1(neuroendocrine convertase 2-like [Spodoptera frugiperda])	GO:0004252(molecular_function:serine-type endopeptidase activity)	K01360	PCSK2		COG4935(O:Posttranslational modification, protein turnover, chaperones); COG1404(O:Posttranslational modification, protein turnover, chaperones)	COG4935(proprotein convertase subtilisin kexin type); COG1404(peptidase (S8 and S53, subtilisin, kexin, sedolisin)	PF00082.24(Peptidase_S8:Subtilase family); PF01483.22(P_proprotein:Proprotein convertase P-domain); PF16470.7(S8_pro-domain:Peptidase S8 pro-domain)	sp|G5ECN9|NEC2_CAEEL(Neuroendocrine convertase 2 OS=Caenorhabditis elegans OX=6239 GN=egl-3 PE=1 SV=1)	118275345
gene-LOC118280747	LOC118280747	protein lethal(2)essential for life-like	991	21090.6	22625.2	24195.6	4383.37	3450.68	889.47	1304.18	1470.7	1570.99	238.69	191.82	55.46	1448.62	161.99	8.57758	3.10057	1.36372e-07	3.0087e-05	yes	up	XP_035456997.1(protein lethal(2)essential for life-like [Spodoptera frugiperda])	GO:0016021(cellular_component:integral component of membrane)	K09542	CRYAB	map04213(Longevity regulating pathway - multiple species); map04141(Protein processing in endoplasmic reticulum)	ENOG410YERS(O:Posttranslational modification, protein turnover, chaperones)	ENOG410YERS(Heat shock protein)	PF00011.23(HSP20:Hsp20/alpha crystallin family)	sp|P82147|L2EFL_DROME(Protein lethal(2)essential for life OS=Drosophila melanogaster OX=7227 GN=l(2)efl PE=1 SV=1)	118280747
gene-LOC118269703	LOC118269703	synaptic vesicle glycoprotein 2C-like	2012	5543	342	685	263	229	298	156.03	9.07	20.16	6.59	5.88	8.16	61.7533	6.87667	8.32496	3.05744	0.00119693	0.0332037	yes	up	XP_035440854.1(synaptic vesicle glycoprotein 2C-like [Spodoptera frugiperda])		K06258	SV2	map04512(ECM-receptor interaction)	ENOG410ZVDQ(G:Carbohydrate transport and metabolism); ENOG410ZYFU(G:Carbohydrate transport and metabolism); COG0477(G:Carbohydrate transport and metabolism); ENOG410ZWB0(G:Carbohydrate transport and metabolism)	ENOG410ZVDQ(SV2 related protein homolog); ENOG410ZYFU(synaptic vesicle); COG0477(major facilitator Superfamily); ENOG410ZWB0(-)	PF07690.18(MFS_1:Major Facilitator Superfamily); PF00083.26(Sugar_tr:Sugar (and other) transporter); PF03137.22(OATP:Organic Anion Transporter Polypeptide (OATP) family); PF06779.16(MFS_4:Uncharacterised MFS-type transporter YbfB)	sp|Q9JIS5|SV2A_MOUSE(Synaptic vesicle glycoprotein 2A OS=Mus musculus OX=10090 GN=Sv2a PE=1 SV=1)	118269703
gene-LOC118271755	LOC118271755	congested-like trachea protein	1373	10845	385.03	2091.67	669.59	540.47	443.48	483.85	16.25	98.33	26.64	22.03	19.28	199.477	22.65	8.13892	3.02484	0.00187198	0.044953	yes	up	XP_035443836.1(congested-like trachea protein [Spodoptera frugiperda])	GO:0016021(cellular_component:integral component of membrane)	K15109	SLC25A20_29, CACT, CACL, CRC1	map04714(Thermogenesis)	ENOG410XS86(S:Function unknown)	ENOG410XS86(Solute carrier family 25)	PF00153.29(Mito_carr:Mitochondrial carrier protein)	sp|Q9VQG4|COLT_DROME(Congested-like trachea protein OS=Drosophila melanogaster OX=7227 GN=colt PE=2 SV=1)	118271755
gene-LOC118274095	LOC118274095	striated muscle-specific serine/threonine-protein kinase-like, transcript variant X1	2978	393.22	48	618.1	51	35	48	7.58	0.87	12.4	0.87	0.62	0.9	6.95	0.796667	7.99847	2.99972	0.000181368	0.00869169	yes	up	XP_035447351.1(uncharacterized protein LOC118274095 isoform X1 [Spodoptera frugiperda])	GO:0008234(molecular_function:cysteine-type peptidase activity)				COG4870(O:Posttranslational modification, protein turnover, chaperones)	COG4870(cathepsin)	PF00112.25(Peptidase_C1:Papain family cysteine protease); PF08246.14(Inhibitor_I29:Cathepsin propeptide inhibitor domain (I29))	sp|P25782|CYSP2_HOMAM(Digestive cysteine proteinase 2 OS=Homarus americanus OX=6706 GN=LCP2 PE=2 SV=1)	118274095
gene-LOC118276243	LOC118276243	activator of 90 kDa heat shock protein ATPase homolog 1-like	3154	5531	8718.84	9719	1485	984.96	887	93.95	139.17	171.85	22.42	15.26	14.62	134.99	17.4333	7.86588	2.97561	1.01439e-15	7.53854e-13	yes	up	XP_035450379.1(activator of 90 kDa heat shock protein ATPase homolog 1-like [Spodoptera frugiperda])	GO:0051087(molecular_function:chaperone binding); GO:0051879(molecular_function:Hsp90 protein binding); GO:0001671(molecular_function:ATPase activator activity)				COG5580(O:Posttranslational modification, protein turnover, chaperones)	COG5580(AHA1, activator of heat shock 90kDa protein ATPase homolog)	PF09229.13(Aha1_N:Activator of Hsp90 ATPase, N-terminal); PF08327.13(AHSA1:Activator of Hsp90 ATPase homolog 1-like protein)	sp|Q8BK64|AHSA1_MOUSE(Activator of 90 kDa heat shock protein ATPase homolog 1 OS=Mus musculus OX=10090 GN=Ahsa1 PE=1 SV=2)	118276243
gene-LOC118267216	LOC118267216	uncharacterized LOC118267216	1532	81.16	83.92	73.41	24.19	10.29	1.3	3.16	3.09	3.01	0.84	0.37	0.05	3.08667	0.42	7.86332	2.97514	0.000368708	0.0148324	yes	up	XP_035436965.1(uncharacterized protein LOC118267216 [Spodoptera frugiperda])					ENOG410Y84R(S:Function unknown); ENOG410Y1PA(S:Function unknown)	ENOG410Y84R(Alcohol dehydrogenase transcription factor Myb/SANT-like); ENOG410Y1PA(Alcohol dehydrogenase transcription factor Myb/SANT-like)	PF10545.11(MADF_DNA_bdg:Alcohol dehydrogenase transcription factor Myb/SANT-like)		118267216
gene-LOC118270828	LOC118270828	uncharacterized LOC118270828	2343	125.69	86.07	30.61	10.86	6	17.34	2.97	1.92	0.76	0.23	0.13	0.4	1.88333	0.253333	7.71723	2.94808	8.05567e-05	0.00492407	yes	up	XP_035442504.1(uncharacterized protein LOC118270828 [Spodoptera frugiperda])	GO:0005576(cellular_component:extracellular region)				COG2340(S:Function unknown)	COG2340(Scp-like extracellular)	PF00188.28(CAP:Cysteine-rich secretory protein family)	sp|P35779|VA3_SOLRI(Venom allergen 3 OS=Solenopsis richteri OX=30203 PE=1 SV=2)	118270828
gene-LOC118262547	LOC118262547	FMRFamide receptor-like, transcript variant X2	1658	555.61	219.18	102	52.26	36.83	34.22	19.75	48.45	3.31	2.83	2.17	2.77	23.8367	2.59	7.62355	2.93046	1.19141e-05	0.00121904	yes	up	XP_035429898.1(FMRFamide receptor-like [Spodoptera frugiperda])	GO:0008528(molecular_function:G-protein coupled peptide receptor activity); GO:0016021(cellular_component:integral component of membrane); GO:0005886(cellular_component:plasma membrane)				ENOG410XRW9(U:Intracellular trafficking, secretion, and vesicular transport)	ENOG410XRW9(Receptor)	PF10324.11(7TM_GPCR_Srw:Serpentine type 7TM GPCR chemoreceptor Srw); PF00001.23(7tm_1:7 transmembrane receptor (rhodopsin family)); PF10320.11(7TM_GPCR_Srsx:Serpentine type 7TM GPCR chemoreceptor Srsx); PF10323.11(7TM_GPCR_Srv:Serpentine type 7TM GPCR chemoreceptor Srv); PF10328.11(7TM_GPCR_Srx:Serpentine type 7TM GPCR chemoreceptor Srx)	sp|Q9VZW5|FMAR_DROME(FMRFamide receptor OS=Drosophila melanogaster OX=7227 GN=FMRFaR PE=2 SV=1)	118262547
gene-LOC118274598	LOC118274598	uncharacterized LOC118274598	1362	412.69	80.17	188.17	40.13	20.11	34.35	18.6	3.42	8.94	1.61	0.83	1.51	10.32	1.31667	7.56689	2.9197	4.82762e-06	0.000572824	yes	up	XP_035448102.1(uncharacterized protein LOC118274598 [Spodoptera frugiperda])	GO:0016021(cellular_component:integral component of membrane)				ENOG4111JQ2(S:Function unknown); ENOG410XQ37(J:Translation, ribosomal structure and biogenesis)	ENOG4111JQ2(Chitin binding domain); ENOG410XQ37(Component of the eukaryotic translation initiation factor 3 (eIF-3) complex, which is involved in protein synthesis and, together with other initiation factors, stimulates binding of mRNA and methionyl-tRNAi to the 40S ribosome (By similarity))	PF03067.17(LPMO_10:Lytic polysaccharide mono-oxygenase, cellulose-degrading)		118274598
gene-LOC118269274	LOC118269274	metabotropic glutamate receptor 2-like	3547	1478.72	142.28	997.37	203.44	120.87	41.89	61.19	5.52	44.17	7.49	4.61	3.88	36.96	5.32667	7.52913	2.91248	0.000530888	0.0192703	yes	up	XP_035440192.1(metabotropic glutamate receptor 2-like [Spodoptera frugiperda])		K04611	MXR		ENOG410XR6W(U:Intracellular trafficking, secretion, and vesicular transport)	ENOG410XR6W(receptor)	PF01094.30(ANF_receptor:Receptor family ligand binding region); PF00003.24(7tm_3:7 transmembrane sweet-taste receptor of 3 GCPR); PF07562.16(NCD3G:Nine Cysteines Domain of family 3 GPCR); PF13458.8(Peripla_BP_6:Periplasmic binding protein)	sp|P31421|GRM2_RAT(Metabotropic glutamate receptor 2 OS=Rattus norvegicus OX=10116 GN=Grm2 PE=1 SV=1)	118269274
gene-LOC118270342	LOC118270342	ABC transporter G family member 20-like	4701	245.49	471	801.48	173.25	46.81	19.83	2.71	4.88	9.19	1.7	0.47	0.21	5.59333	0.793333	7.42766	2.89291	0.000243444	0.010742	yes	up	XP_035441796.1(ABC transporter G family member 20-like [Spodoptera frugiperda])	GO:0043190(cellular_component:ATP-binding cassette (ABC) transporter complex); GO:0042626(molecular_function:ATPase activity, coupled to transmembrane movement of substances); GO:0055085(biological_process:transmembrane transport); GO:0005524(molecular_function:ATP binding)				COG1131(V:Defense mechanisms)	COG1131((ABC) transporter)	PF01061.26(ABC2_membrane:ABC-2 type transporter); PF12698.9(ABC2_membrane_3:ABC-2 family transporter protein); PF00005.29(ABC_tran:ABC transporter); PF12679.9(ABC2_membrane_2:ABC-2 family transporter protein); PF13304.8(AAA_21:AAA domain, putative AbiEii toxin, Type IV TA system)	sp|Q8T674|ABCGK_DICDI(ABC transporter G family member 20 OS=Dictyostelium discoideum OX=44689 GN=abcG20 PE=3 SV=1)	118270342
gene-LOC118265812	LOC118265812	excitatory amino acid transporter 3-like	2705	1198	70	306	82	66	66	23.29	1.22	5.91	1.37	1.2	1.26	10.14	1.27667	7.42763	2.8929	0.0010066	0.0294879	yes	up	XP_035434917.1(excitatory amino acid transporter 3-like [Spodoptera frugiperda])	GO:0016021(cellular_component:integral component of membrane); GO:0015293(molecular_function:symporter activity)	K05612	SLC1A1, EAAT3	map04724(Glutamatergic synapse); map04721(Synaptic vesicle cycle); map04974(Protein digestion and absorption)	COG1301(C:Energy production and conversion)	COG1301(sodium dicarboxylate symporter)	PF00375.20(SDF:Sodium:dicarboxylate symporter family)	sp|P51906|EAA3_MOUSE(Excitatory amino acid transporter 3 OS=Mus musculus OX=10090 GN=Slc1a1 PE=1 SV=2)	118265812
gene-LOC118277870	LOC118277870	fibroblast growth factor receptor homolog 1-like, transcript variant X1	5187	1156	62	730	140	55	83	11.54	0.59	7.61	1.24	0.51	0.81	6.58	0.853333	7.32204	2.87225	0.0010389	0.0301217	yes	up	XP_035452760.1(fibroblast growth factor receptor homolog 1-like isoform X1 [Spodoptera frugiperda])	GO:0008284(biological_process:positive regulation of cell proliferation); GO:0016021(cellular_component:integral component of membrane); GO:0005007(molecular_function:fibroblast growth factor-activated receptor activity); GO:0005524(molecular_function:ATP binding)				COG0515(T:Signal transduction mechanisms)	COG0515(Serine Threonine protein kinase)	PF07714.19(PK_Tyr_Ser-Thr:Protein tyrosine and serine/threonine kinase); PF00069.27(Pkinase:Protein kinase domain); PF07679.18(I-set:Immunoglobulin I-set domain); PF13927.8(Ig_3:Immunoglobulin domain); PF13895.8(Ig_2:Immunoglobulin domain); PF00047.27(ig:Immunoglobulin domain); PF07686.19(V-set:Immunoglobulin V-set domain); PF18452.3(Ig_6:Immunoglobulin domain)	sp|Q07407|FGFR1_DROME(Fibroblast growth factor receptor homolog 1 OS=Drosophila melanogaster OX=7227 GN=htl PE=1 SV=3)	118277870
gene-LOC118267727	LOC118267727	thioredoxin, mitochondrial-like, transcript variant X1	3453	1319.3	431.93	104.91	150.05	67.37	63.78	31.1	8.33	2.71	2.78	1.23	1.7	14.0467	1.90333	7.26564	2.86109	0.000771906	0.0249412	yes	up	XP_035437771.1(thioredoxin, mitochondrial-like isoform X1 [Spodoptera frugiperda])		K03671	trxA	map05012(Parkinson disease); map04621(NOD-like receptor signaling pathway); map05418(Fluid shear stress and atherosclerosis); map05132(Salmonella infection)	COG3118(O:Posttranslational modification, protein turnover, chaperones); COG0526(O:Posttranslational modification, protein turnover, chaperones)	COG3118(Thioredoxin); COG0526(Thioredoxin)	PF00085.22(Thioredoxin:Thioredoxin); PF13905.8(Thioredoxin_8:Thioredoxin-like); PF13098.8(Thioredoxin_2:Thioredoxin-like domain); PF13899.8(Thioredoxin_7:Thioredoxin-like); PF00578.23(AhpC-TSA:AhpC/TSA family); PF14595.8(Thioredoxin_9:Thioredoxin)	sp|P97615|THIOM_RAT(Thioredoxin, mitochondrial OS=Rattus norvegicus OX=10116 GN=Txn2 PE=2 SV=1)	118267727
gene-LOC118265534	LOC118265534	excitatory amino acid transporter-like, transcript variant X1	2731	233.64	31.02	71.57	22.16	12	14.84	4.7	0.62	1.52	0.41	0.22	0.3	2.28	0.31	7.16348	2.84066	0.00026223	0.0113914	yes	up	XP_035434348.1(excitatory amino acid transporter-like isoform X1 [Spodoptera frugiperda])	GO:0016021(cellular_component:integral component of membrane); GO:0015293(molecular_function:symporter activity)	K05613	SLC1A2, EAAT2	map04724(Glutamatergic synapse); map05016(Huntington disease); map04721(Synaptic vesicle cycle); map05014(Amyotrophic lateral sclerosis)	COG1301(C:Energy production and conversion)	COG1301(sodium dicarboxylate symporter)	PF00375.20(SDF:Sodium:dicarboxylate symporter family)	sp|Q10901|EAA1_CAEEL(Excitatory amino acid transporter OS=Caenorhabditis elegans OX=6239 GN=glt-1 PE=1 SV=2)	118265534
gene-LOC118264804	LOC118264804	BAG domain-containing protein Samui-like, transcript variant X1	2363	28188.5	8803.57	10890.3	2478.88	2415.65	2117.61	728.5	216.66	305.41	62.96	61.27	69.3	416.857	64.51	7.04788	2.81719	2.27815e-08	6.5648e-06	yes	up	XP_035433343.1(BAG domain-containing protein Samui-like isoform X1 [Spodoptera frugiperda])	GO:0051087(molecular_function:chaperone binding)	K09557	BAG3		ENOG4111WNH(O:Posttranslational modification, protein turnover, chaperones)	ENOG4111WNH(BCL-2-associated athanogene)	PF02179.18(BAG:BAG domain); PF10909.10(DUF2682:Protein of unknown function (DUF2682))	sp|Q9BLJ6|BAGS_BOMMO(BAG domain-containing protein Samui OS=Bombyx mori OX=7091 GN=Samui PE=2 SV=1)	118264804
gene-LOC118273879	LOC118273879	dnaJ protein homolog 1-like	1876	24091	19489	31608	2960	3558	4490	736.48	561.7	1011.85	80.56	99.29	133.47	770.01	104.44	7.0372	2.815	3.87186e-14	2.48503e-11	yes	up	XP_035446949.1(dnaJ protein homolog 1-like [Spodoptera frugiperda])	GO:0006457(biological_process:protein folding); GO:0051082(molecular_function:unfolded protein binding)	K09511	DNAJB5		COG0484(O:Posttranslational modification, protein turnover, chaperones)	COG0484(ATP binding to DnaK triggers the release of the substrate protein, thus completing the reaction cycle. Several rounds of ATP-dependent interactions between DnaJ, DnaK and GrpE are required for fully efficient folding. Also involved, together with DnaK and GrpE, in the DNA replication of plasmids through activation of initiation proteins (By similarity))	PF01556.20(DnaJ_C:DnaJ C terminal domain); PF00226.33(DnaJ:DnaJ domain)	sp|Q24133|DNAJ1_DROME(DnaJ protein homolog 1 OS=Drosophila melanogaster OX=7227 GN=DnaJ-1 PE=1 SV=3)	118273879
gene-LOC118270924	LOC118270924	pre-mRNA cleavage complex 2 protein Pcf11-like, transcript variant X1	7348	3540	2031	6879	824	523	524	24.87	13.27	49.78	5.06	3.32	3.54	29.3067	3.97333	7.00993	2.8094	1.98322e-09	7.36924e-07	yes	up	XP_035442628.1(pre-mRNA cleavage complex 2 protein Pcf11-like isoform X1 [Spodoptera frugiperda])		K14400	PCF11	map03015(mRNA surveillance pathway)	ENOG410Y266(A:RNA processing and modification)	ENOG410Y266(PCF11, cleavage and polyadenylation factor subunit, homolog (S. cerevisiae))	PF04818.15(CID:CID domain)	sp|O94913|PCF11_HUMAN(Pre-mRNA cleavage complex 2 protein Pcf11 OS=Homo sapiens OX=9606 GN=PCF11 PE=1 SV=3)	118270924
gene-LOC118264939	LOC118264939	protein lethal(2)denticleless-like	2670	890	942	1062	187	112	157	18.18	18.09	22.61	3.4	2.09	3.11	19.6267	2.86667	6.89997	2.78659	6.55621e-25	1.32248e-21	yes	up	XP_035433503.1(protein lethal(2)denticleless-like [Spodoptera frugiperda])		K11790	DTL, CDT2, DCAF2		ENOG410XRWK(S:Function unknown)	ENOG410XRWK(translesion synthesis)	PF00400.34(WD40:WD domain, G-beta repeat)	sp|Q24371|L2DTL_DROME(Protein lethal(2)denticleless OS=Drosophila melanogaster OX=7227 GN=l(2)dtl PE=1 SV=2)	118264939
gene-LOC118271719	LOC118271719	uncharacterized LOC118271719	3012	605.07	49.73	344.33	77.82	56.14	17.7	10.81	0.84	6.41	1.24	0.92	0.31	6.02	0.823333	6.82033	2.76984	0.00149348	0.0385236	yes	up	XP_035443776.1(uncharacterized protein LOC118271719 [Spodoptera frugiperda])					ENOG4111HQY(S:Function unknown)	ENOG4111HQY(-)			118271719
gene-LOC118267290	LOC118267290	gamma-aminobutyric acid receptor subunit delta-like, transcript variant X1	4709	636.64	77.24	216.26	39.49	59.24	38	8.77	1.03	2.82	0.43	0.67	0.44	4.20667	0.513333	6.75621	2.75621	0.000334259	0.0137202	yes	up	XP_035436495.1(gamma-aminobutyric acid receptor subunit delta-like isoform X1 [Spodoptera frugiperda])	GO:0005230(molecular_function:extracellular ligand-gated ion channel activity); GO:0016021(cellular_component:integral component of membrane); GO:0004888(molecular_function:transmembrane signaling receptor activity); GO:0005886(cellular_component:plasma membrane)	K05181	GABRB	map04080(Neuroactive ligand-receptor interaction); map04727(GABAergic synapse); map04726(Serotonergic synapse); map04723(Retrograde endocannabinoid signaling); map05032(Morphine addiction); map05033(Nicotine addiction)	ENOG410XP43(U:Intracellular trafficking, secretion, and vesicular transport); ENOG410XPWH(U:Intracellular trafficking, secretion, and vesicular transport)	ENOG410XP43(Glycine receptor); ENOG410XPWH(Gamma-aminobutyric acid (GABA) A receptor)	PF02931.25(Neur_chan_LBD:Neurotransmitter-gated ion-channel ligand binding domain); PF02932.18(Neur_chan_memb:Neurotransmitter-gated ion-channel transmembrane region)	sp|P22771|GLRA2_RAT(Glycine receptor subunit alpha-2 OS=Rattus norvegicus OX=10116 GN=Glra2 PE=1 SV=1)	118267290
gene-LOC118274445	LOC118274445	polymerase delta-interacting protein 2-like, transcript variant X1	1576	1735.97	118.26	412.6	138.49	118.7	85.15	68.5	4.43	17.13	4.9	4.3	3.29	30.02	4.16333	6.7174	2.7479	0.00143918	0.0374221	yes	up	XP_035447808.1(polymerase delta-interacting protein 2-like isoform X1 [Spodoptera frugiperda])		K17809	POLDIP2		COG2967(P:Inorganic ion transport and metabolism)	COG2967(ApaG protein)	PF04379.16(DUF525:ApaG domain); PF08755.13(YccV-like:Hemimethylated DNA-binding protein YccV like)	sp|Q91VA6|PDIP2_MOUSE(Polymerase delta-interacting protein 2 OS=Mus musculus OX=10090 GN=Poldip2 PE=1 SV=1)	118274445
gene-LOC118279613	LOC118279613	uncharacterized LOC118279613	5113	15917.3	4959.19	1762.75	1929.42	760.99	1079.96	51.73	15.08	5.93	5.58	2.25	3.4	24.2467	3.74333	6.57212	2.71636	0.000460848	0.0172604	yes	up	XP_035455144.1(uncharacterized protein LOC118279613 [Spodoptera frugiperda])	GO:0016021(cellular_component:integral component of membrane); GO:0000139(cellular_component:Golgi membrane); GO:0030246(molecular_function:carbohydrate binding); GO:0016757(molecular_function:transferase activity, transferring glycosyl groups); GO:0006486(biological_process:protein glycosylation)	K00710	GALNT	map00512(Mucin type O-glycan biosynthesis); map00514(Other types of O-glycan biosynthesis)	ENOG410XPMK(S:Function unknown)	ENOG410XPMK(UDP-N-acetyl-alpha-D-galactosamine polypeptide N-acetylgalactosaminyltransferase)	PF00535.28(Glycos_transf_2:Glycosyl transferase family 2); PF00652.24(Ricin_B_lectin:Ricin-type beta-trefoil lectin domain); PF10111.11(Glyco_tranf_2_2:Glycosyltransferase like family 2); PF02709.16(Glyco_transf_7C:N-terminal domain of galactosyltransferase)	sp|Q6WV20|GALT1_DROME(Polypeptide N-acetylgalactosaminyltransferase 1 OS=Drosophila melanogaster OX=7227 GN=Pgant1 PE=1 SV=2)	118279613
gene-LOC118274515	LOC118274515	short-chain specific acyl-CoA dehydrogenase, mitochondrial-like	1463	1511.28	132.84	318.9	122.07	65	134.43	62.3	5.18	13.83	4.49	2.45	5.4	27.1033	4.11333	6.25587	2.64521	0.00178778	0.0436804	yes	up	XP_035447805.1(short-chain specific acyl-CoA dehydrogenase, mitochondrial-like [Spodoptera frugiperda])	GO:0003995(molecular_function:acyl-CoA dehydrogenase activity); GO:0050660(molecular_function:flavin adenine dinucleotide binding)	K00248	ACADS, bcd	map00640(Propanoate metabolism); map00280(Valine, leucine and isoleucine degradation); map00410(beta-Alanine metabolism); map00071(Fatty acid degradation); map00650(Butanoate metabolism)	COG1960(I:Lipid transport and metabolism)	COG1960(acyl-CoA dehydrogenase)	PF00441.26(Acyl-CoA_dh_1:Acyl-CoA dehydrogenase, C-terminal domain); PF02771.18(Acyl-CoA_dh_N:Acyl-CoA dehydrogenase, N-terminal domain); PF02770.21(Acyl-CoA_dh_M:Acyl-CoA dehydrogenase, middle domain); PF08028.13(Acyl-CoA_dh_2:Acyl-CoA dehydrogenase, C-terminal domain)	sp|Q5RAS0|ACADS_PONAB(Short-chain specific acyl-CoA dehydrogenase, mitochondrial OS=Pongo abelii OX=9601 GN=ACADS PE=2 SV=1)	118274515
gene-LOC118272510	LOC118272510	85/88 kDa calcium-independent phospholipase A2-like, transcript variant X1	4176	235.09	205.93	943.75	65.82	45.75	115.43	2.98	2.37	9.88	0.74	0.53	1.41	5.07667	0.893333	6.21866	2.6366	0.000263003	0.0113914	yes	up	XP_035444963.1(85/88 kDa calcium-independent phospholipase A2-like isoform X1 [Spodoptera frugiperda])	GO:0006629(biological_process:lipid metabolic process); GO:0019904(molecular_function:protein domain specific binding)	K16343	PLA2G6, IPLA2	map00565(Ether lipid metabolism); map00564(Glycerophospholipid metabolism); map04750(Inflammatory mediator regulation of TRP channels); map00590(Arachidonic acid metabolism); map00591(Linoleic acid metabolism); map00592(alpha-Linolenic acid metabolism); map04270(Vascular smooth muscle contraction); map04014(Ras signaling pathway); map04666(Fc gamma R-mediated phagocytosis)	COG0666(S:Function unknown); ENOG410ZFZK(S:Function unknown); COG3621(S:Function unknown)	COG0666(Ankyrin Repeat); ENOG410ZFZK(Calcium-independent phospholipase); COG3621(Patatin group)	PF13857.8(Ank_5:Ankyrin repeats (many copies)); PF12796.9(Ank_2:Ankyrin repeats (3 copies)); PF00023.32(Ank:Ankyrin repeat); PF13606.8(Ank_3:Ankyrin repeat); PF13637.8(Ank_4:Ankyrin repeats (many copies)); PF01734.24(Patatin:Patatin-like phospholipase)	sp|O60733|PLPL9_HUMAN(85/88 kDa calcium-independent phospholipase A2 OS=Homo sapiens OX=9606 GN=PLA2G6 PE=1 SV=2)	118272510
gene-LOC118281649	LOC118281649	2-oxoglutarate dehydrogenase, mitochondrial-like	2275	18429	2811	6128	2163	1140	1340	452.81	64.77	156.9	47.03	25.44	31.86	224.827	34.7767	6.18541	2.62887	7.53866e-05	0.00474782	yes	up	XP_035458177.1(2-oxoglutarate dehydrogenase, mitochondrial-like [Spodoptera frugiperda])		K00164	OGDH, sucA	map00020(Citrate cycle (TCA cycle))	COG0567(C:Energy production and conversion)	COG0567(2-oxoglutarate dehydrogenase, E1)	PF00676.22(E1_dh:Dehydrogenase E1 component); PF02779.26(Transket_pyr:Transketolase, pyrimidine binding domain); PF16870.7(OxoGdeHyase_C:2-oxoglutarate dehydrogenase C-terminal); PF16078.7(2-oxogl_dehyd_N:2-oxoglutarate dehydrogenase N-terminus)	sp|Q148N0|ODO1_BOVIN(2-oxoglutarate dehydrogenase, mitochondrial OS=Bos taurus OX=9913 GN=OGDH PE=2 SV=1)	118281649
gene-LOC118268740	LOC118268740	NADH-quinone oxidoreductase subunit B 2-like	897	10058.2	770.91	2070.15	894.54	456.31	814.42	793.86	58.03	174.8	63.2	32.95	62.91	342.23	53.02	6.1287	2.61558	0.00215439	0.049383	yes	up	XP_022814005.1(uncharacterized protein LOC111347857 [Spodoptera litura])	GO:0008137(molecular_function:NADH dehydrogenase (ubiquinone) activity); GO:0048038(molecular_function:quinone binding); GO:0046872(molecular_function:metal ion binding); GO:0051539(molecular_function:4 iron, 4 sulfur cluster binding)	K03940	NDUFS7	map04714(Thermogenesis); map00190(Oxidative phosphorylation); map05208(Chemical carcinogenesis - reactive oxygen species); map05012(Parkinson disease); map05010(Alzheimer disease); map04723(Retrograde endocannabinoid signaling); map05016(Huntington disease); map05014(Amyotrophic lateral sclerosis); map05415(Diabetic cardiomyopathy); map04932(Non-alcoholic fatty liver disease); map05022(Pathways o…	COG0377(C:Energy production and conversion)	COG0377(NDH-1 shuttles electrons from NADH, via FMN and iron- sulfur (Fe-S) centers, to quinones in the respiratory chain. The immediate electron acceptor for the enzyme in this species is believed to be ubiquinone. Couples the redox reaction to proton translocation (for every two electrons transferred, four hydrogen ions are translocated across the cytoplasmic membrane), and thus conserves the r…	PF01058.24(Oxidored_q6:NADH ubiquinone oxidoreductase, 20 Kd subunit)	sp|P42026|NDUS7_BOVIN(NADH dehydrogenase [ubiquinone] iron-sulfur protein 7, mitochondrial OS=Bos taurus OX=9913 GN=NDUFS7 PE=1 SV=1)	118268740
gene-LOC118272478	LOC118272478	uncharacterized LOC118272478	2185	21206	7587	3424	1673	2150	1607	543.24	183.02	91.65	38.13	50.27	40	272.637	42.8	6.10812	2.61073	0.000160245	0.00799524	yes	up	XP_035444909.1(uncharacterized protein LOC118272478 [Spodoptera frugiperda])	GO:0016021(cellular_component:integral component of membrane)				ENOG4111ABX(S:Function unknown)	ENOG4111ABX(-)			118272478
gene-LOC118276118	LOC118276118	E3 SUMO-protein ligase EGR2-like	4098	2060	229	572	182	131	166	26.34	2.75	7.6	2.07	1.53	2.06	12.23	1.88667	6.09311	2.60718	0.000495512	0.0182027	yes	up	PCG68275.1(hypothetical protein B5V51_5403 [Heliothis virescens])		K12496	EGR2	map05166(Human T-cell leukemia virus 1 infection); map04625(C-type lectin receptor signaling pathway); map05203(Viral carcinogenesis); map05161(Hepatitis B)	COG5048(S:Function unknown)	COG5048(Zinc finger protein)	PF13465.8(zf-H2C2_2:Zinc-finger double domain); PF00096.28(zf-C2H2:Zinc finger, C2H2 type); PF13894.8(zf-C2H2_4:C2H2-type zinc finger)	sp|Q06889|EGR3_HUMAN(Early growth response protein 3 OS=Homo sapiens OX=9606 GN=EGR3 PE=2 SV=1)	118276118
gene-LOC118274443	LOC118274443	short-chain specific acyl-CoA dehydrogenase, mitochondrial-like	1569	1832.72	253.16	340.1	168.93	101	149.57	69.35	9.05	13.52	5.7	3.49	5.51	30.64	4.9	5.97411	2.57872	0.00081123	0.0256567	yes	up	XP_035447805.1(short-chain specific acyl-CoA dehydrogenase, mitochondrial-like [Spodoptera frugiperda])	GO:0003995(molecular_function:acyl-CoA dehydrogenase activity); GO:0050660(molecular_function:flavin adenine dinucleotide binding)	K00248	ACADS, bcd	map00640(Propanoate metabolism); map00280(Valine, leucine and isoleucine degradation); map00410(beta-Alanine metabolism); map00071(Fatty acid degradation); map00650(Butanoate metabolism)	COG1960(I:Lipid transport and metabolism)	COG1960(acyl-CoA dehydrogenase)	PF00441.26(Acyl-CoA_dh_1:Acyl-CoA dehydrogenase, C-terminal domain); PF02771.18(Acyl-CoA_dh_N:Acyl-CoA dehydrogenase, N-terminal domain); PF02770.21(Acyl-CoA_dh_M:Acyl-CoA dehydrogenase, middle domain); PF08028.13(Acyl-CoA_dh_2:Acyl-CoA dehydrogenase, C-terminal domain)	sp|Q5RAS0|ACADS_PONAB(Short-chain specific acyl-CoA dehydrogenase, mitochondrial OS=Pongo abelii OX=9601 GN=ACADS PE=2 SV=1)	118274443
gene-LOC118266152	LOC118266152	GPI ethanolamine phosphate transferase 3-like, transcript variant X1	3351	603.23	108.46	635.49	122.1	58.94	65.18	9.63	1.63	10.58	1.73	0.86	1.01	7.28	1.2	5.74918	2.52336	0.000115418	0.0063378	yes	up	XP_035435426.1(GPI ethanolamine phosphate transferase 3-like isoform X1 [Spodoptera frugiperda])	GO:0016021(cellular_component:integral component of membrane); GO:0005789(cellular_component:endoplasmic reticulum membrane); GO:0051377(molecular_function:mannose-ethanolamine phosphotransferase activity); GO:0006506(biological_process:GPI anchor biosynthetic process)	K05288	PIGO	map00563(Glycosylphosphatidylinositol (GPI)-anchor biosynthesis)	COG1524(S:Function unknown)	COG1524(type i phosphodiesterase nucleotide pyrophosphatase)	PF01663.24(Phosphodiest:Type I phosphodiesterase / nucleotide pyrophosphatase); PF01676.20(Metalloenzyme:Metalloenzyme superfamily)	sp|Q8TEQ8|PIGO_HUMAN(GPI ethanolamine phosphate transferase 3 OS=Homo sapiens OX=9606 GN=PIGO PE=1 SV=3)	118266152
gene-LOC118278648	LOC118278648	U4/U6.U5 small nuclear ribonucleoprotein 27 kDa protein-like	785	36.84	31.59	92.79	18.08	3.91	8.65	3.55	2.91	9.64	1.56	0.34	0.82	5.36667	0.906667	5.74451	2.52218	0.000426386	0.0163602	yes	up	XP_022818947.1(U4/U6.U5 small nuclear ribonucleoprotein 27 kDa protein [Spodoptera litura])	GO:0005634(cellular_component:nucleus); GO:0008380(biological_process:RNA splicing); GO:0006397(biological_process:mRNA processing)	K12846	SNRNP27	map03040(Spliceosome)	ENOG410XWWQ(S:Function unknown)	ENOG410XWWQ(Small nuclear ribonucleoprotein 27kDa (U4 U6.U5))	PF08648.14(SNRNP27:U4/U6.U5 small nuclear ribonucleoproteins)	sp|Q8K194|SNR27_MOUSE(U4/U6.U5 small nuclear ribonucleoprotein 27 kDa protein OS=Mus musculus OX=10090 GN=Snrnp27 PE=1 SV=1)	118278648
gene-LOC118267128	LOC118267128	serine-rich adhesin for platelets-like, transcript variant X1	3481	1673.31	509.96	3278.95	291.38	101.19	574.73	28.16	8.36	57.62	4.32	1.6	9.44	31.38	5.12	5.73907	2.52082	0.00187969	0.0449852	yes	up	XP_035436824.1(hornerin-like isoform X1 [Spodoptera frugiperda])					ENOG4110RYJ(S:Function unknown)	ENOG4110RYJ(-)			118267128
gene-LOC118280706	LOC118280706	heat shock protein 83	2467	239130	202022	195128	39747	48445	29843	5336.62	4242.2	4543.55	788.91	986.56	646.85	4707.46	807.44	5.68052	2.50602	1.43633e-12	7.5115e-10	yes	up	XP_022834656.1(heat shock protein 83 [Spodoptera litura])	GO:0051082(molecular_function:unfolded protein binding); GO:0006457(biological_process:protein folding); GO:0016887(molecular_function:ATPase activity); GO:0005524(molecular_function:ATP binding)	K04079	HSP90A, htpG	map05207(Chemical carcinogenesis - receptor activation); map05215(Prostate cancer); map04657(IL-17 signaling pathway); map05200(Pathways in cancer); map04914(Progesterone-mediated oocyte maturation); map04659(Th17 cell differentiation); map04151(PI3K-Akt signaling pathway); map04915(Estrogen signaling pathway); map04621(NOD-like receptor signaling pathway); map05418(Fluid shear stress and atheros…	COG0326(O:Posttranslational modification, protein turnover, chaperones)	COG0326(Molecular chaperone. Has ATPase activity (By similarity))	PF00183.20(HSP90:Hsp90 protein); PF02518.28(HATPase_c:Histidine kinase-, DNA gyrase B-, and HSP90-like ATPase); PF13589.8(HATPase_c_3:Histidine kinase-, DNA gyrase B-, and HSP90-like ATPase)	sp|Q9BLC5|HSP83_BOMMO(Heat shock protein 83 OS=Bombyx mori OX=7091 GN=Hsp83 PE=1 SV=1)	118280706
gene-LOC118265917	LOC118265917	BAG family molecular chaperone regulator 2-like	5109	696	1772	1370	347.12	203	218	7.16	17.09	14.76	3.12	1.87	2.14	13.0033	2.37667	5.64862	2.4979	6.09391e-07	0.000121192	yes	up	PCG67307.1(hypothetical protein B5V51_6593, partial [Heliothis virescens])	GO:0051087(molecular_function:chaperone binding); GO:0000774(molecular_function:adenyl-nucleotide exchange factor activity)	K09556	BAG2	map04141(Protein processing in endoplasmic reticulum)	ENOG4111TA3(S:Function unknown); ENOG410XRW0(K:Transcription)	ENOG4111TA3(protein binding); ENOG410XRW0(Bcl-2-associated athanogene 2)		sp|Q91YN9|BAG2_MOUSE(BAG family molecular chaperone regulator 2 OS=Mus musculus OX=10090 GN=Bag2 PE=1 SV=1)	118265917
gene-LOC118275084	LOC118275084	uncharacterized LOC118275084	2737	2508	2275	2118	612	417	335	49.82	42.5	43.86	10.81	7.56	6.46	45.3933	8.27667	5.53512	2.46862	4.44885e-18	3.92611e-15	yes	up	KAF9805757.1(hypothetical protein SFRURICE_009389 [Spodoptera frugiperda])					ENOG4112394(S:Function unknown)	ENOG4112394(-)	PF15810.7(CCDC117:Coiled-coil domain-containing protein 117)		118275084
gene-LOC118264955	LOC118264955	NF-kappa-B inhibitor cactus-like	3693	7258	3118	29639	3214	2102	2205	102.42	41.45	435.66	40.22	26.82	30.24	193.177	32.4267	5.47482	2.45281	0.00127723	0.0345518	yes	up	XP_035433521.1(NF-kappa-B inhibitor cactus-like [Spodoptera frugiperda])		K04734	NFKBIA	map05140(Leishmaniasis); map05215(Prostate cancer); map05142(Chagas disease); map04657(IL-17 signaling pathway); map05145(Toxoplasmosis); map05160(Hepatitis C); map05167(Kaposi sarcoma-associated herpesvirus infection); map04659(Th17 cell differentiation); map04658(Th1 and Th2 cell differentiation); map05164(Influenza A); map05168(Herpes simplex virus 1 infection); map05169(Epstein-Barr virus inf…	COG0666(S:Function unknown)	COG0666(Ankyrin Repeat)	PF13637.8(Ank_4:Ankyrin repeats (many copies)); PF12796.9(Ank_2:Ankyrin repeats (3 copies)); PF00023.32(Ank:Ankyrin repeat); PF13606.8(Ank_3:Ankyrin repeat); PF13857.8(Ank_5:Ankyrin repeats (many copies))	sp|P83757|CACT_DROYA(NF-kappa-B inhibitor cactus OS=Drosophila yakuba OX=7245 GN=cact PE=3 SV=1)	118264955
gene-LOC118267251	LOC118267251	RNA-binding protein Musashi homolog Rbp6-like, transcript variant X1	5669	2054.37	873.13	6776.26	817.87	453.14	608.2	33.66	8.9	324.76	9.5	5.48	6.73	122.44	7.23667	5.35627	2.42123	0.00059994	0.0210202	yes	up	XP_035437032.1(RNA-binding protein Musashi homolog Rbp6-like isoform X1 [Spodoptera frugiperda])		K14411	MSI	map03015(mRNA surveillance pathway)	ENOG4112ARR(S:Function unknown); ENOG410YA8Z(S:Function unknown)	ENOG4112ARR(RNA-binding protein musashi); ENOG410YA8Z(Rna-binding protein)	PF00076.24(RRM_1:RNA recognition motif. (a.k.a. RRM, RBD, or RNP domain)); PF16367.7(RRM_7:RNA recognition motif)	sp|Q9VVE5|MSIR6_DROME(RNA-binding protein Musashi homolog Rbp6 OS=Drosophila melanogaster OX=7227 GN=Rbp6 PE=2 SV=3)	118267251
gene-LOC118267410	LOC118267410	G-protein coupled receptor moody-like	2131	98.49	55.74	68.41	4	11.36	27.11	0.9	0.47	0.58	0.09	0.12	0.26	0.65	0.156667	5.29678	2.40511	0.00209126	0.0484075	yes	up	XP_035437275.1(G-protein coupled receptor moody-like [Spodoptera frugiperda])	GO:0004930(molecular_function:G-protein coupled receptor activity); GO:0016021(cellular_component:integral component of membrane)	K08421	GPR84		ENOG410XRW9(U:Intracellular trafficking, secretion, and vesicular transport)	ENOG410XRW9(Receptor)	PF00001.23(7tm_1:7 transmembrane receptor (rhodopsin family)); PF10320.11(7TM_GPCR_Srsx:Serpentine type 7TM GPCR chemoreceptor Srsx); PF10328.11(7TM_GPCR_Srx:Serpentine type 7TM GPCR chemoreceptor Srx); PF10324.11(7TM_GPCR_Srw:Serpentine type 7TM GPCR chemoreceptor Srw)	sp|Q9W534|MOODY_DROME(G-protein coupled receptor moody OS=Drosophila melanogaster OX=7227 GN=moody PE=2 SV=2)	118267410
gene-LOC118279014	LOC118279014	LIM domain-binding protein 2-like, transcript variant X1	2154	226.24	96.23	254.19	34.16	45.07	32.19	5.21	2.84	9.39	4.52	3.38	3.86	5.81333	3.92	5.27603	2.39945	9.73249e-07	0.000173953	yes	up	XP_035453792.1(LIM domain-binding protein 2-like isoform X1 [Spodoptera frugiperda])		K24143	LDB2		ENOG410YZVH(S:Function unknown)	ENOG410YZVH(Lim domain binding)	PF01803.18(LIM_bind:LIM-domain binding protein); PF17916.3(LID:LIM interaction domain (LID))	sp|Q9W676|LDB2_CHICK(LIM domain-binding protein 2 OS=Gallus gallus OX=9031 GN=LDB2 PE=2 SV=1)	118279014
gene-LOC118266270	LOC118266270	phospholipid phosphatase 3-like, transcript variant X1	2702	284.45	36.46	196.74	46.64	23.77	31.35	18.91	0.94	16.61	1.17	0.8	1.24	12.1533	1.07	5.27053	2.39795	0.000851763	0.0263688	yes	up	XP_035435142.1(phospholipid phosphatase 3-like isoform X1 [Spodoptera frugiperda])		K01080	PLPP1_2_3	map00565(Ether lipid metabolism); map00564(Glycerophospholipid metabolism); map00561(Glycerolipid metabolism); map00600(Sphingolipid metabolism); map04975(Fat digestion and absorption); map04072(Phospholipase D signaling pathway); map05231(Choline metabolism in cancer); map04666(Fc gamma R-mediated phagocytosis)	COG0671(I:Lipid transport and metabolism); ENOG410YQVM(S:Function unknown); ENOG4111W29(S:Function unknown); COG0074(C:Energy production and conversion)	COG0671(PHOsphatase); ENOG410YQVM(acidPPc); ENOG4111W29(PAP2 superfamily); COG0074(Succinyl-CoA ligase ADP-forming subunit alpha)	PF01569.23(PAP2:PAP2 superfamily); PF14378.8(PAP2_3:PAP2 superfamily)	sp|O14495|PLPP3_HUMAN(Phospholipid phosphatase 3 OS=Homo sapiens OX=9606 GN=PLPP3 PE=1 SV=1)	118266270
gene-LOC118272088	LOC118272088	uncharacterized LOC118272088, transcript variant X1	2142	111.12	29.84	84.97	29.97	10.28	7.23	2.02	0.59	1.61	0.5	0.19	0.15	1.40667	0.28	5.2703	2.39788	0.000700154	0.023207	yes	up	XP_035444309.1(uncharacterized protein LOC118272088 isoform X1 [Spodoptera frugiperda])					ENOG410Z2PV(S:Function unknown)	ENOG410Z2PV(-)	PF00431.22(CUB:CUB domain)		118272088
gene-LOC118265489	LOC118265489	altered inheritance of mitochondria protein 3-like	1395	199.51	106.98	44.99	25.21	17.45	30.97	8.73	4.42	2.07	0.98	0.7	1.32	5.07333	1	5.15014	2.36461	0.000449299	0.017054	yes	up	XP_035434280.1(altered inheritance of mitochondria protein 3-like [Spodoptera frugiperda])	GO:0042302(molecular_function:structural constituent of cuticle)				ENOG4111Q8G(S:Function unknown)	ENOG4111Q8G(Cuticular protein)	PF00379.25(Chitin_bind_4:Insect cuticle protein)		118265489
gene-LOC118265059	LOC118265059	protein mothers against dpp	2036	265.51	168.7	351.51	100.7	37.05	34.43	7.38	4.42	10.22	2.49	0.94	0.93	7.34	1.45333	5.06445	2.34041	1.39406e-06	0.000213957	yes	up	KAF9797563.1(hypothetical protein SFRURICE_007340, partial [Spodoptera frugiperda])	GO:0005737(cellular_component:cytoplasm); GO:0005634(cellular_component:nucleus); GO:0006355(biological_process:regulation of transcription, DNA-templated); GO:0005667(cellular_component:transcription factor complex); GO:0003677(molecular_function:DNA binding); GO:0046872(molecular_function:metal ion binding); GO:0007179(biological_process:transforming growth factor beta receptor signaling pathwa…	K04676	SMAD1	map04550(Signaling pathways regulating pluripotency of stem cells); map04350(TGF-beta signaling pathway); map05202(Transcriptional misregulation in cancer); map04390(Hippo signaling pathway); map04391(Hippo signaling pathway - fly)	ENOG410XQKU(K:Transcription)	ENOG410XQKU(SMAD family member)	PF03166.16(MH2:MH2 domain); PF03165.18(MH1:MH1 domain)	sp|P42003|MAD_DROME(Protein mothers against dpp OS=Drosophila melanogaster OX=7227 GN=Mad PE=1 SV=1)	118265059
gene-LOC118280256	LOC118280256	choline/ethanolamine kinase-like, transcript variant X1	3523	11312	3157.02	5668.73	1138.03	1983.67	850.96	95.58	35.8	69.79	16.45	19.01	13.17	67.0567	16.21	5.05732	2.33837	0.000114056	0.0063378	yes	up	XP_035456088.1(choline/ethanolamine kinase-like isoform X1 [Spodoptera frugiperda])		K14156	CHK	map00564(Glycerophospholipid metabolism); map05231(Choline metabolism in cancer)	COG0510(M:Cell wall/membrane/envelope biogenesis)	COG0510(Ethanolamine kinase)	PF01633.22(Choline_kinase:Choline/ethanolamine kinase); PF01636.25(APH:Phosphotransferase enzyme family)	sp|Q9Y259|CHKB_HUMAN(Choline/ethanolamine kinase OS=Homo sapiens OX=9606 GN=CHKB PE=1 SV=3)	118280256
gene-LOC118268551	LOC118268551	uncharacterized LOC118268551, transcript variant X1	2861	37.05	30.98	34.73	9	6	7	1.25	0.84	0.82	0.15	0.1	0.13	0.97	0.126667	5.04339	2.33439	1.20969e-05	0.00122884	yes	up	XP_035438981.1(uncharacterized protein LOC118268551 isoform X1 [Spodoptera frugiperda])		K24554	KIAA0825		ENOG410XR3I(S:Function unknown)	ENOG410XR3I(kiaa0825)	PF14906.8(DUF4495:Domain of unknown function (DUF4495))	sp|Q3UPC7|K0825_MOUSE(Uncharacterized protein KIAA0825 homolog OS=Mus musculus OX=10090 PE=2 SV=3)	118268551
gene-LOC118269492	LOC118269492	carboxypeptidase M-like	1432	137.88	50.46	112.41	25.3	9.96	27.68	6.53	2.24	5.62	1.07	0.43	1.28	4.79667	0.926667	5.01487	2.32621	4.80132e-05	0.00337287	yes	up	XP_035440536.1(carboxypeptidase M-like [Spodoptera frugiperda])		K01296	CPM		ENOG410XX0H(E:Amino acid transport and metabolism)	ENOG410XX0H(carboxy-peptidase)	PF00246.26(Peptidase_M14:Zinc carboxypeptidase); PF04952.16(AstE_AspA:Succinylglutamate desuccinylase / Aspartoacylase family)	sp|Q80V42|CBPM_MOUSE(Carboxypeptidase M OS=Mus musculus OX=10090 GN=Cpm PE=1 SV=2)	118269492
gene-LOC118280661	LOC118280661	tyrosine-protein phosphatase 69D-like	4750	182	115	154	60	21	21	1.99	1.18	1.75	0.58	0.21	0.22	1.64	0.336667	4.9241	2.29986	7.76773e-07	0.000144316	yes	up	XP_035456842.1(tyrosine-protein phosphatase 69D-like [Spodoptera frugiperda])		K01104	E3.1.3.48		COG5599(T:Signal transduction mechanisms)	COG5599(protein tyrosine phosphatase)	PF00102.29(Y_phosphatase:Protein-tyrosine phosphatase); PF00041.23(fn3:Fibronectin type III domain); PF13927.8(Ig_3:Immunoglobulin domain); PF07679.18(I-set:Immunoglobulin I-set domain); PF00047.27(ig:Immunoglobulin domain); PF13350.8(Y_phosphatase3:Tyrosine phosphatase family); PF13895.8(Ig_2:Immunoglobulin domain); PF00782.22(DSPc:Dual specificity phosphatase, catalytic domain); PF14566.8(PTPli…	sp|P16620|PTP69_DROME(Tyrosine-protein phosphatase 69D OS=Drosophila melanogaster OX=7227 GN=Ptp69D PE=1 SV=2)	118280661
gene-LOC118272413	LOC118272413	uncharacterized LOC118272413	739	57	156	60	30	23	11	6.04	17.06	6.89	2.85	2.23	1.14	9.99667	2.07333	4.90751	2.29499	0.00124692	0.0339954	yes	up	KAF9803036.1(hypothetical protein SFRURICE_012281 [Spodoptera frugiperda])	GO:0031514(cellular_component:motile cilium)								118272413
gene-LOC118277514	LOC118277514	CCAAT/enhancer-binding protein gamma-like	2212	2365	443	2361	397	308	367	59.41	10.5	61.25	8.87	7.05	8.88	43.72	8.26667	4.90467	2.29416	0.000157098	0.00789898	yes	up	XP_035452238.1(CCAAT/enhancer-binding protein gamma-like [Spodoptera frugiperda])	GO:0003700(molecular_function:transcription factor activity, sequence-specific DNA binding)	K10049	CEBPG	map05152(Tuberculosis)	ENOG41128ZN(K:Transcription); ENOG4111MXS(S:Function unknown)	ENOG41128ZN(CCAAT enhancer binding protein (C EBP), gamma); ENOG4111MXS(CCAAT enhancer binding protein (C EBP), gamma)	PF07716.17(bZIP_2:Basic region leucine zipper); PF00170.23(bZIP_1:bZIP transcription factor); PF01763.18(Herpes_UL6:Herpesvirus UL6 like)	sp|P53567|CEBPG_HUMAN(CCAAT/enhancer-binding protein gamma OS=Homo sapiens OX=9606 GN=CEBPG PE=1 SV=1)	118277514
gene-LOC118281850	LOC118281850	tribbles homolog 2-like, transcript variant X2	2693	8825	4007	7343	1320	1257	1745	169.57	72.38	147.01	22.56	22.04	32.54	129.653	25.7133	4.79818	2.26249	3.90418e-09	1.37818e-06	yes	up	XP_035458507.1(tribbles homolog 2-like [Spodoptera frugiperda])	GO:0005524(molecular_function:ATP binding); GO:0004672(molecular_function:protein kinase activity)	K08814	TRIB1_2		COG0515(T:Signal transduction mechanisms)	COG0515(Serine Threonine protein kinase)	PF00069.27(Pkinase:Protein kinase domain); PF07714.19(PK_Tyr_Ser-Thr:Protein tyrosine and serine/threonine kinase)	sp|Q5GLH2|TRIB2_BOVIN(Tribbles homolog 2 OS=Bos taurus OX=9913 GN=TRIB2 PE=2 SV=1)	118281850
gene-LOC118264293	LOC118264293	dihydropyrimidine dehydrogenase [NADP(+)]-like	3311	3423.38	1928.41	1629.38	947.57	265.16	444.66	55.14	29.18	27.31	13.56	3.9	6.95	37.21	8.13667	4.75082	2.24818	1.08301e-05	0.00113275	yes	up	XP_035432652.1(dihydropyrimidine dehydrogenase [NADP(+)]-like [Spodoptera frugiperda])	GO:0019483(biological_process:beta-alanine biosynthetic process); GO:0005737(cellular_component:cytoplasm); GO:0051539(molecular_function:4 iron, 4 sulfur cluster binding); GO:0017113(molecular_function:dihydropyrimidine dehydrogenase (NADP+) activity); GO:0006207(biological_process:'de novo' pyrimidine nucleobase biosynthetic process); GO:0006210(biological_process:thymine catabolic process); GO…	K00207	DPYD	map00240(Pyrimidine metabolism); map00983(Drug metabolism - other enzymes); map00770(Pantothenate and CoA biosynthesis); map00410(beta-Alanine metabolism)	COG0167(F:Nucleotide transport and metabolism)	COG0167(Catalyzes the conversion of dihydroorotate to orotate)	PF01180.23(DHO_dh:Dihydroorotate dehydrogenase); PF14691.8(Fer4_20:Dihydroprymidine dehydrogenase domain II, 4Fe-4S cluster); PF14697.8(Fer4_21:4Fe-4S dicluster domain); PF07992.16(Pyr_redox_2:Pyridine nucleotide-disulphide oxidoreductase); PF13450.8(NAD_binding_8:NAD(P)-binding Rossmann-like domain); PF13738.8(Pyr_redox_3:Pyridine nucleotide-disulphide oxidoreductase); PF13237.8(Fer4_10:4Fe-4S d…	sp|Q6NYG8|DPYD_DANRE(Dihydropyrimidine dehydrogenase [NADP(+)] OS=Danio rerio OX=7955 GN=dpyd PE=2 SV=1)	118264293
gene-LOC118280743	LOC118280743	protein lethal(2)essential for life-like	666	6931	2950	4255	856	1347	824	872.45	358.09	585.27	96.95	155.46	102.14	605.27	118.183	4.73078	2.24208	1.93436e-06	0.000274986	yes	up	XP_035456993.1(protein lethal(2)essential for life-like [Spodoptera frugiperda])	GO:0046872(molecular_function:metal ion binding)	K09542	CRYAB	map04213(Longevity regulating pathway - multiple species); map04141(Protein processing in endoplasmic reticulum)	ENOG410YERS(O:Posttranslational modification, protein turnover, chaperones)	ENOG410YERS(Heat shock protein)	PF00011.23(HSP20:Hsp20/alpha crystallin family)	sp|P82147|L2EFL_DROME(Protein lethal(2)essential for life OS=Drosophila melanogaster OX=7227 GN=l(2)efl PE=1 SV=1)	118280743
gene-LOC118272487	LOC118272487	uncharacterized LOC118272487, transcript variant X1	1468	63	41	46	20	8	8	4.09	2.62	3.35	1.22	0.5	0.44	3.35333	0.72	4.58603	2.19725	2.8308e-05	0.00232389	yes	up	KAF9803128.1(hypothetical protein SFRURICE_012373 [Spodoptera frugiperda])									118272487
gene-LOC118277057	LOC118277057	protein SREK1IP1-like	623	609	724	708	210	150	130	86.19	99.17	110.26	26.78	19.48	18.15	98.54	21.47	4.55728	2.18817	2.15028e-13	1.21448e-10	yes	up	XP_035451606.1(protein SREK1IP1-like [Spodoptera frugiperda])	GO:0008270(molecular_function:zinc ion binding); GO:0003676(molecular_function:nucleic acid binding)				ENOG41124J3(S:Function unknown)	ENOG41124J3(SREK1-interacting protein 1)	PF13917.8(zf-CCHC_3:Zinc knuckle)	sp|Q28EE8|SR1IP_XENTR(Protein SREK1IP1 OS=Xenopus tropicalis OX=8364 GN=srek1ip1 PE=2 SV=1)	118277057
gene-LOC118278633	LOC118278633	uncharacterized LOC118278633	791	147	270	138	58	44	35	14	24.62	14.16	4.95	3.84	3.27	17.5933	4.02	4.54721	2.18498	2.06835e-05	0.00184842	yes	up	XP_035453828.1(uncharacterized protein LOC118278633 [Spodoptera frugiperda])									118278633
gene-LOC118276717	LOC118276717	delta(3,5)-Delta(2,4)-dienoyl-CoA isomerase, mitochondrial-like	1075	137.47	47.16	187.23	32.05	21.68	31.45	8.43	2.75	12.18	1.75	1.22	1.88	7.78667	1.61667	4.50613	2.17189	0.00012123	0.00655852	yes	up	XP_035451112.1(delta(3,5)-Delta(2,4)-dienoyl-CoA isomerase, mitochondrial-like [Spodoptera frugiperda])	GO:0003824(molecular_function:catalytic activity); GO:0016853(molecular_function:isomerase activity)	K12663	ECH1	map04146(Peroxisome)	ENOG410XTHX(I:Lipid transport and metabolism)	ENOG410XTHX(Enoyl-CoA hydratase)	PF00378.22(ECH_1:Enoyl-CoA hydratase/isomerase); PF16113.7(ECH_2:Enoyl-CoA hydratase/isomerase)	sp|Q62651|ECH1_RAT(Delta(3,5)-Delta(2,4)-dienoyl-CoA isomerase, mitochondrial OS=Rattus norvegicus OX=10116 GN=Ech1 PE=1 SV=2)	118276717
gene-LOC118276808	LOC118276808	ribosomal protein S6 kinase alpha-4-like	6634	1822.15	1870.21	1996.96	577.47	391.97	412.32	14.02	13.48	15.91	4.01	2.79	3.11	14.47	3.30333	4.47925	2.16326	2.19608e-22	3.44541e-19	yes	up	XP_035451248.1(LOW QUALITY PROTEIN: ribosomal protein S6 kinase alpha-4-like [Spodoptera frugiperda])	GO:0004674(molecular_function:protein serine/threonine kinase activity); GO:0005524(molecular_function:ATP binding)	K04445	RPS6KA5, MSK1	map05206(MicroRNAs in cancer); map05200(Pathways in cancer); map04261(Adrenergic signaling in cardiomyocytes); map04010(MAPK signaling pathway); map04668(TNF signaling pathway); map05219(Bladder cancer); map04713(Circadian entrainment); map05131(Shigellosis); map04722(Neurotrophin signaling pathway)	ENOG410XNPH(T:Signal transduction mechanisms)	ENOG410XNPH(protein serine/threonine kinase activity)	PF00069.27(Pkinase:Protein kinase domain); PF07714.19(PK_Tyr_Ser-Thr:Protein tyrosine and serine/threonine kinase); PF06293.16(Kdo:Lipopolysaccharide kinase (Kdo/WaaP) family); PF14531.8(Kinase-like:Kinase-like); PF01636.25(APH:Phosphotransferase enzyme family); PF17667.3(Pkinase_fungal:Fungal protein kinase); PF03109.18(ABC1:ABC1 atypical kinase-like domain); PF00433.26(Pkinase_C:Protein kinase …	sp|Q5F3L1|KS6A5_CHICK(Ribosomal protein S6 kinase alpha-5 OS=Gallus gallus OX=9031 GN=RPS6KA5 PE=2 SV=1)	118276808
gene-LOC118274549	LOC118274549	transcriptional adapter 2A-like	1365	750	171	241	117	74	82	33.71	7.27	11.41	4.69	3.04	3.59	17.4633	3.77333	4.46272	2.15792	0.000347911	0.0141164	yes	up	XP_035448002.1(transcriptional adapter 2A-like [Spodoptera frugiperda])	GO:0005634(cellular_component:nucleus)	K11314	TADA2A, ADA2		COG5114(B:Chromatin structure and dynamics)	COG5114(transcriptional)	PF00249.33(Myb_DNA-binding:Myb-like DNA-binding domain); PF04433.19(SWIRM:SWIRM domain); PF13921.8(Myb_DNA-bind_6:Myb-like DNA-binding domain)	sp|Q7KSD8|TAD2A_DROME(Transcriptional adapter 2A OS=Drosophila melanogaster OX=7227 GN=Ada2a PE=1 SV=1)	118274549
gene-LOC118281272	LOC118281272	uncharacterized LOC118281272, transcript variant X1	7638	1489.81	2398.06	583.33	523.1	249.8	383.69	12.6	19.76	3.63	3.06	1.58	2.37	11.9967	2.33667	4.45896	2.15671	0.000686553	0.0229719	yes	up	XP_035457754.1(uncharacterized protein LOC118281272 isoform X1 [Spodoptera frugiperda])	GO:0046872(molecular_function:metal ion binding)				ENOG410YDSX(S:Function unknown)	ENOG410YDSX(DDHD domain containing)	PF02862.19(DDHD:DDHD domain); PF02825.22(WWE:WWE domain)	sp|Q9Y6Y8|S23IP_HUMAN(SEC23-interacting protein OS=Homo sapiens OX=9606 GN=SEC23IP PE=1 SV=1)	118281272
gene-LOC118281882	LOC118281882	uncharacterized LOC118281882, transcript variant X1	4839	3444	452	1303	399	401	374	46.87	5.75	18.3	4.73	4.93	4.85	23.64	4.83667	4.45715	2.15612	0.00167476	0.0416332	yes	up	XP_035458545.1(uncharacterized protein LOC118281882 isoform X1 [Spodoptera frugiperda])		K23712	STAC2		ENOG410XSQI(S:Function unknown)	ENOG410XSQI(-)	PF00018.30(SH3_1:SH3 domain); PF00130.24(C1_1:Phorbol esters/diacylglycerol binding domain (C1 domain)); PF14604.8(SH3_9:Variant SH3 domain); PF07653.19(SH3_2:Variant SH3 domain)	sp|Q68F99|STAC3_XENTR(SH3 and cysteine-rich domain-containing protein 3 OS=Xenopus tropicalis OX=8364 GN=stac3 PE=2 SV=1)	118281882
gene-LOC118276606	LOC118276606	nephrin-like, transcript variant X1	5757	239.91	47.16	151.71	51.24	18.55	35.15	7.97	4.44	14.81	11.34	2.52	4.8	9.07333	6.22	4.42777	2.14658	0.000911289	0.0273775	yes	up	XP_035450846.1(nephrin-like isoform X1 [Spodoptera frugiperda])		K24496	NPHS1		ENOG410XRJN(S:Function unknown)	ENOG410XRJN(nephrosis 1, congenital, Finnish type (nephrin))	PF13927.8(Ig_3:Immunoglobulin domain); PF07679.18(I-set:Immunoglobulin I-set domain); PF13895.8(Ig_2:Immunoglobulin domain); PF00047.27(ig:Immunoglobulin domain); PF08205.14(C2-set_2:CD80-like C2-set immunoglobulin domain); PF07686.19(V-set:Immunoglobulin V-set domain); PF07654.17(C1-set:Immunoglobulin C1-set domain); PF00041.23(fn3:Fibronectin type III domain)	sp|Q9QZS7|NPHN_MOUSE(Nephrin OS=Mus musculus OX=10090 GN=Nphs1 PE=1 SV=2)	118276606
gene-LOC118268342	LOC118268342	dnaJ homolog subfamily A member 1-like	2611	11791.1	13799.6	12896.9	3235.41	3936.27	2133.16	247.22	272.18	282.05	60.34	75.32	43.44	267.15	59.7	4.40579	2.1394	7.12987e-08	1.6779e-05	yes	up	XP_035438450.1(dnaJ homolog subfamily A member 1-like [Spodoptera frugiperda])	GO:0006457(biological_process:protein folding); GO:0030544(molecular_function:Hsp70 protein binding); GO:0051082(molecular_function:unfolded protein binding); GO:0009408(biological_process:response to heat); GO:0046872(molecular_function:metal ion binding); GO:0005524(molecular_function:ATP binding)	K09502	DNAJA1	map04141(Protein processing in endoplasmic reticulum)	COG0484(O:Posttranslational modification, protein turnover, chaperones)	COG0484(ATP binding to DnaK triggers the release of the substrate protein, thus completing the reaction cycle. Several rounds of ATP-dependent interactions between DnaJ, DnaK and GrpE are required for fully efficient folding. Also involved, together with DnaK and GrpE, in the DNA replication of plasmids through activation of initiation proteins (By similarity))	PF01556.20(DnaJ_C:DnaJ C terminal domain); PF00226.33(DnaJ:DnaJ domain); PF00684.21(DnaJ_CXXCXGXG:DnaJ central domain)	sp|Q5NVI9|DNJA1_PONAB(DnaJ homolog subfamily A member 1 OS=Pongo abelii OX=9601 GN=DNAJA1 PE=2 SV=1)	118268342
gene-LOC118268434	LOC118268434	uncharacterized LOC118268434	562	283	96	289	60	55	42	48.6	16.07	55.33	9.31	8.67	7.14	40	8.37333	4.3857	2.13281	1.37006e-05	0.00135281	yes	up										118268434
gene-LOC118266466	LOC118266466	putative phosphatidate phosphatase	1072	1323	303	416	177	164	142	81.4	17.71	27.17	9.73	9.23	8.53	42.0933	9.16333	4.34611	2.11972	0.000425941	0.0163602	yes	up	XP_035435831.1(putative phosphatidate phosphatase [Spodoptera frugiperda])	GO:0006644(biological_process:phospholipid metabolic process); GO:0016021(cellular_component:integral component of membrane); GO:0042577(molecular_function:lipid phosphatase activity)	K01080	PLPP1_2_3	map00565(Ether lipid metabolism); map00564(Glycerophospholipid metabolism); map00561(Glycerolipid metabolism); map00600(Sphingolipid metabolism); map04975(Fat digestion and absorption); map04072(Phospholipase D signaling pathway); map05231(Choline metabolism in cancer); map04666(Fc gamma R-mediated phagocytosis)	COG0671(I:Lipid transport and metabolism)	COG0671(PHOsphatase)	PF01569.23(PAP2:PAP2 superfamily)	sp|Q9V576|WUN_DROME(Putative phosphatidate phosphatase OS=Drosophila melanogaster OX=7227 GN=wun PE=1 SV=2)	118266466
gene-LOC118261958	LOC118261958	endocuticle structural glycoprotein ABD-5-like	673	1931	3058	2974	542	284	1152	238.77	364.44	401.43	60.29	32.19	140.24	334.88	77.5733	4.329	2.11403	0.000619287	0.0214322	yes	up	XP_021200996.1(endocuticle structural glycoprotein ABD-5-like [Helicoverpa armigera])	GO:0042302(molecular_function:structural constituent of cuticle)				ENOG41113X7(S:Function unknown); ENOG410YVGC(S:Function unknown); ENOG41125BY(S:Function unknown)	ENOG41113X7(Insect cuticle protein); ENOG410YVGC(Cuticle protein); ENOG41125BY(Insect cuticle protein)	PF00379.25(Chitin_bind_4:Insect cuticle protein)	sp|P45589|CU12_HYACE(Flexible cuticle protein 12 OS=Hyalophora cecropia OX=7123 GN=CP12 PE=2 SV=1)	118261958
gene-LOC118280097	LOC118280097	homeobox protein invected-like, transcript variant X1	2309	121.15	102.38	98.16	32.27	28.71	18.56	2.96	2.35	2.5	0.7	0.64	0.44	2.60333	0.593333	4.31487	2.10932	5.01485e-08	1.26446e-05	yes	up	XP_035455722.1(homeobox protein invected-like isoform X1 [Spodoptera frugiperda])	GO:0005634(cellular_component:nucleus); GO:0007275(biological_process:multicellular organism development); GO:0000981(molecular_function:RNA polymerase II transcription factor activity, sequence-specific DNA binding); GO:0003677(molecular_function:DNA binding)	K09319	EN	map04341(Hedgehog signaling pathway - fly)	ENOG4111P06(K:Transcription); ENOG410ZTJR(K:Transcription)	ENOG4111P06(engrailed homeobox); ENOG410ZTJR(-)	PF00046.31(Homeodomain:Homeodomain); PF10525.11(Engrail_1_C_sig:Engrailed homeobox C-terminal signature domain)	sp|P27610|HMIN_BOMMO(Homeobox protein invected OS=Bombyx mori OX=7091 GN=INV PE=2 SV=1)	118280097
gene-LOC118265173	LOC118265173	protein mothers against dpp	5653	362.49	238.3	495.49	152.3	58.95	69.57	3.29	2.03	4.67	1.23	0.49	0.61	3.33	0.776667	4.27489	2.09589	7.74491e-07	0.000144316	yes	up	KAF9797563.1(hypothetical protein SFRURICE_007340, partial [Spodoptera frugiperda])	GO:0005737(cellular_component:cytoplasm); GO:0005634(cellular_component:nucleus); GO:0006355(biological_process:regulation of transcription, DNA-templated); GO:0005667(cellular_component:transcription factor complex); GO:0003677(molecular_function:DNA binding); GO:0046872(molecular_function:metal ion binding); GO:0007179(biological_process:transforming growth factor beta receptor signaling pathwa…	K04676	SMAD1	map04550(Signaling pathways regulating pluripotency of stem cells); map04350(TGF-beta signaling pathway); map05202(Transcriptional misregulation in cancer); map04390(Hippo signaling pathway); map04391(Hippo signaling pathway - fly)	ENOG410XQKU(K:Transcription)	ENOG410XQKU(SMAD family member)	PF03166.16(MH2:MH2 domain); PF03165.18(MH1:MH1 domain)	sp|P42003|MAD_DROME(Protein mothers against dpp OS=Drosophila melanogaster OX=7227 GN=Mad PE=1 SV=1)	118265173
gene-LOC118268195	LOC118268195	dnaJ homolog subfamily A member 1-like	2014	9564.87	13974.4	10133.1	3101.59	2871.73	2682.84	269.16	370.53	298.28	77.68	73.76	73.38	312.657	74.94	4.23473	2.08227	9.1616e-09	2.94004e-06	yes	up	XP_035438450.1(dnaJ homolog subfamily A member 1-like [Spodoptera frugiperda])	GO:0006457(biological_process:protein folding); GO:0030544(molecular_function:Hsp70 protein binding); GO:0051082(molecular_function:unfolded protein binding); GO:0009408(biological_process:response to heat); GO:0046872(molecular_function:metal ion binding); GO:0005524(molecular_function:ATP binding)	K09502	DNAJA1	map04141(Protein processing in endoplasmic reticulum)	COG0484(O:Posttranslational modification, protein turnover, chaperones)	COG0484(ATP binding to DnaK triggers the release of the substrate protein, thus completing the reaction cycle. Several rounds of ATP-dependent interactions between DnaJ, DnaK and GrpE are required for fully efficient folding. Also involved, together with DnaK and GrpE, in the DNA replication of plasmids through activation of initiation proteins (By similarity))	PF01556.20(DnaJ_C:DnaJ C terminal domain); PF00226.33(DnaJ:DnaJ domain); PF00684.21(DnaJ_CXXCXGXG:DnaJ central domain)	sp|Q5NVI9|DNJA1_PONAB(DnaJ homolog subfamily A member 1 OS=Pongo abelii OX=9601 GN=DNAJA1 PE=2 SV=1)	118268195
gene-LOC118265043	LOC118265043	neutral ceramidase-like	4416	292.78	189.13	71.38	62.27	26.06	56.15	3.49	2.14	0.89	0.66	0.29	0.65	2.17333	0.533333	4.23422	2.0821	0.00131199	0.0352863	yes	up	XP_035433629.1(neutral ceramidase-like [Spodoptera frugiperda])	GO:0102121(molecular_function:ceramidase activity); GO:0046514(biological_process:ceramide catabolic process); GO:0017040(molecular_function:ceramidase activity)	K12349	ASAH2	map00600(Sphingolipid metabolism); map04071(Sphingolipid signaling pathway)	ENOG410XQWE(S:Function unknown)	ENOG410XQWE(Ceramidase)	PF04734.15(Ceramidase_alk:Neutral/alkaline non-lysosomal ceramidase, N-terminal); PF17048.7(Ceramidse_alk_C:Neutral/alkaline non-lysosomal ceramidase, C-terminal)	sp|Q29C43|NCASE_DROPS(Neutral ceramidase OS=Drosophila pseudoobscura pseudoobscura OX=46245 GN=CDase PE=3 SV=1)	118265043
gene-LOC118264021	LOC118264021	uncharacterized LOC118264021, transcript variant X1	6218	454.16	122.22	259.68	81.35	73.33	52.29	3.74	0.94	2.22	0.59	0.55	0.42	2.3	0.52	4.19326	2.06807	8.38578e-05	0.00498902	yes	up	XP_035432226.1(uncharacterized protein LOC118264021 isoform X1 [Spodoptera frugiperda])					COG5641(K:Transcription)	COG5641(Transcription factor)	PF00320.29(GATA:GATA zinc finger); PF07776.17(zf-AD:Zinc-finger associated domain (zf-AD)); PF08271.14(TF_Zn_Ribbon:TFIIB zinc-binding)	sp|P43691|GATA4_CHICK(Transcription factor GATA-4 (Fragment) OS=Gallus gallus OX=9031 GN=GATA4 PE=2 SV=1)	118264021
gene-LOC118276937	LOC118276937	pro-resilin-like	1254	55.34	19.94	55.02	17.01	7.01	9.62	7.43	0.95	3.66	0.76	0.32	0.79	4.01333	0.623333	4.08163	2.02914	0.000853439	0.0263688	yes	up	XP_035451455.1(pro-resilin-like [Spodoptera frugiperda])	GO:0042302(molecular_function:structural constituent of cuticle)				ENOG41120ID(S:Function unknown)	ENOG41120ID(Insect cuticle protein)	PF00379.25(Chitin_bind_4:Insect cuticle protein)	sp|Q9V7U0|RESIL_DROME(Pro-resilin OS=Drosophila melanogaster OX=7227 GN=resilin PE=1 SV=1)	118276937
gene-LOC118277352	LOC118277352	uncharacterized LOC118277352, transcript variant X2	4814	464	216	646	140	152	49	3.64	1.64	5.33	1.03	1.09	0.39	3.53667	0.836667	4.01736	2.00625	0.000705484	0.0232744	yes	up	XP_035452001.1(uncharacterized protein LOC118277352 isoform X1 [Spodoptera frugiperda])					ENOG41129QG(S:Function unknown)	ENOG41129QG(-)	PF14160.8(FAM110_C:Centrosome-associated C terminus)		118277352
gene-LOC118272517	LOC118272517	BTB/POZ domain-containing protein 6-B-like	3315	615	183	138	95	67	83	11.3	3.12	2.59	1.52	1.1	1.47	5.67	1.36333	4.01114	2.00401	0.00157314	0.0398359	yes	up	XP_035444974.1(BTB/POZ domain-containing protein 6-B-like [Spodoptera frugiperda])					ENOG410XQ3X(S:Function unknown)	ENOG410XQ3X(nervous system development)	PF00651.33(BTB:BTB/POZ domain); PF07707.17(BACK:BTB And C-terminal Kelch)	sp|Q9Y2F9|BTBD3_HUMAN(BTB/POZ domain-containing protein 3 OS=Homo sapiens OX=9606 GN=BTBD3 PE=1 SV=1)	118272517
gene-LOC118272029	LOC118272029	SET domain-containing protein SmydA-8-like	1820	1301	568	1186	442	246	142	40.46	16.65	38.52	12.19	6.95	4.29	31.8767	7.81	3.98266	1.99373	3.10132e-05	0.00241579	yes	up	XP_035444217.1(SET domain-containing protein SmydA-8-like [Spodoptera frugiperda])					COG2940(S:Function unknown)	COG2940(Histone-lysine N-methyltransferase)	PF00856.30(SET:SET domain)	sp|O46040|MSTAA_DROME(SET domain-containing protein SmydA-8, isoform A OS=Drosophila melanogaster OX=7227 GN=SmydA-8 PE=2 SV=3)	118272029
gene-LOC118280494	LOC118280494	wee1-like protein kinase	2414	68	32.02	57.39	13.55	16.03	10.63	1.56	0.69	1.37	0.28	0.33	0.24	1.20667	0.283333	3.98259	1.99371	9.63341e-05	0.00555199	yes	up	XP_035456461.1(wee1-like protein kinase [Spodoptera frugiperda])	GO:0000278(biological_process:mitotic cell cycle); GO:0005634(cellular_component:nucleus); GO:0000287(molecular_function:magnesium ion binding); GO:0004714(molecular_function:transmembrane receptor protein tyrosine kinase activity); GO:0004715(molecular_function:non-membrane spanning protein tyrosine kinase activity); GO:0005524(molecular_function:ATP binding)	K06632	WEE1	map04110(Cell cycle); map05170(Human immunodeficiency virus 1 infection)	ENOG410XPBN(U:Intracellular trafficking, secretion, and vesicular transport); ENOG410XS1M(T:Signal transduction mechanisms)	ENOG410XPBN(SID1 transmembrane family member); ENOG410XS1M(Protein kinase, membrane associated tyrosine threonine 1)	PF00069.27(Pkinase:Protein kinase domain); PF07714.19(PK_Tyr_Ser-Thr:Protein tyrosine and serine/threonine kinase)	sp|P54350|WEE1_DROME(Wee1-like protein kinase OS=Drosophila melanogaster OX=7227 GN=Wee1 PE=1 SV=2)	118280494
gene-LOC118275587	LOC118275587	aldo-keto reductase family 1 member A1-like, transcript variant X1	3122	162	166	86	40	46	27	6.65	7.91	4.58	1.85	2.19	1.21	6.38	1.75	3.95682	1.98434	0.000130619	0.00693361	yes	up	XP_035449490.1(uncharacterized protein LOC118275587 isoform X1 [Spodoptera frugiperda])	GO:0047834(molecular_function:D-threo-aldose 1-dehydrogenase activity)	K00002	AKR1A1, adh	map00561(Glycerolipid metabolism); map01240(Biosynthesis of cofactors); map00040(Pentose and glucuronate interconversions); map00620(Pyruvate metabolism); map05208(Chemical carcinogenesis - reactive oxygen species); map00010(Glycolysis / Gluconeogenesis); map00053(Ascorbate and aldarate metabolism)	COG0656(S:Function unknown)	COG0656(reductase)			118275587
gene-LOC118261893	LOC118261893	cytochrome P450 6B6-like	2031	480.09	272.75	701.27	128.39	125.03	128.56	36.45	7.16	52.19	3.18	3.18	15.74	31.9333	7.36667	3.92352	1.97215	1.03978e-06	0.000181256	yes	up	XP_035428809.1(cytochrome P450 6B6-like [Spodoptera frugiperda])	GO:0005506(molecular_function:iron ion binding); GO:0016705(molecular_function:oxidoreductase activity, acting on paired donors, with incorporation or reduction of molecular oxygen); GO:0004497(molecular_function:monooxygenase activity); GO:0020037(molecular_function:heme binding)	K14999	CYP6		COG2124(Q:Secondary metabolites biosynthesis, transport and catabolism)	COG2124(Cytochrome p450)	PF00067.24(p450:Cytochrome P450)	sp|Q95031|CP6B6_HELAM(Cytochrome P450 6B6 OS=Helicoverpa armigera OX=29058 GN=CYP6B6 PE=2 SV=1)	118261893
gene-LOC118270344	LOC118270344	nicotinamide/nicotinic acid mononucleotide adenylyltransferase 3-like	787	286	750	382	157	135	117	27.45	68.93	39.53	13.51	11.86	11.02	45.3033	12.13	3.89136	1.96027	0.000344733	0.0140391	yes	up	KAG8106937.1(hypothetical protein SFRUCORN_017811 [Spodoptera frugiperda])	GO:0009435(biological_process:NAD biosynthetic process); GO:0000309(molecular_function:nicotinamide-nucleotide adenylyltransferase activity); GO:0004515(molecular_function:nicotinate-nucleotide adenylyltransferase activity); GO:0005524(molecular_function:ATP binding)	K06210	NMNAT	map00760(Nicotinate and nicotinamide metabolism); map01240(Biosynthesis of cofactors)	COG1057(H:Coenzyme transport and metabolism)	COG1057(Catalyzes the reversible adenylation of nicotinate mononucleotide (NaMN) to nicotinic acid adenine dinucleotide (NaAD) (By similarity))	PF01467.28(CTP_transf_like:Cytidylyltransferase-like)	sp|Q9EPA7|NMNA1_MOUSE(Nicotinamide/nicotinic acid mononucleotide adenylyltransferase 1 OS=Mus musculus OX=10090 GN=Nmnat1 PE=1 SV=2)	118270344
gene-LOC118262145	LOC118262145	uncharacterized LOC118262145	218	54.57	77.69	52.4	22.93	13.58	15.58	1.57	2.1	1.57	0.59	0.36	0.43	1.74667	0.46	3.8736	1.95367	7.63315e-05	0.00476903	yes	up	KAF9411106.1(hypothetical protein HW555_009968, partial [Spodoptera exigua])									118262145
gene-LOC118270259	LOC118270259	disintegrin and metalloproteinase domain-containing protein 12-like	8687	221.61	627.34	696.53	251.36	103.18	118.04	2.68	15.21	14.6	2.88	1.09	1.04	10.83	1.67	3.74162	1.90366	0.00115562	0.0324354	yes	up	XP_035441647.1(disintegrin and metalloproteinase domain-containing protein 12-like [Spodoptera frugiperda])	GO:0016021(cellular_component:integral component of membrane); GO:0004222(molecular_function:metalloendopeptidase activity)				ENOG410XX2M(S:Function unknown)	ENOG410XX2M(ADAM metallopeptidase domain)	PF01421.21(Reprolysin:Reprolysin (M12B) family zinc metalloprotease); PF08516.14(ADAM_CR:ADAM cysteine-rich); PF13688.8(Reprolysin_5:Metallo-peptidase family M12); PF01562.21(Pep_M12B_propep:Reprolysin family propeptide); PF00200.25(Disintegrin:Disintegrin); PF13582.8(Reprolysin_3:Metallo-peptidase family M12B Reprolysin-like); PF13574.8(Reprolysin_2:Metallo-peptidase family M12B Reprolysin-like)…	sp|O35674|ADA19_MOUSE(Disintegrin and metalloproteinase domain-containing protein 19 OS=Mus musculus OX=10090 GN=Adam19 PE=2 SV=2)	118270259
gene-LOC118280548	LOC118280548	uncharacterized LOC118280548	3248	3203	1204	2545	884	364	734	52.68	18.61	43.56	12.92	5.46	11.72	38.2833	10.0333	3.73927	1.90276	2.91267e-05	0.00237728	yes	up	XP_035456530.1(uncharacterized protein LOC118280548 [Spodoptera frugiperda])					ENOG410Y1YJ(T:Signal transduction mechanisms); ENOG41127KF(S:Function unknown); ENOG4111TVA(T:Signal transduction mechanisms)	ENOG410Y1YJ(Protein phosphatase 1 regulatory subunit 15A); ENOG41127KF(Phosphatase-1 catalytic subunit binding region); ENOG4111TVA(protein phosphatase 1, regulatory subunit 15B)	PF10488.11(PP1c_bdg:Phosphatase-1 catalytic subunit binding region)	sp|P17564|PR15A_MOUSE(Protein phosphatase 1 regulatory subunit 15A OS=Mus musculus OX=10090 GN=Ppp1r15a PE=1 SV=1)	118280548
gene-LOC118281115	LOC118281115	putative heat shock 70 kDa protein 7	2067	130	171	66	29	30	48	3.55	4.4	1.88	0.7	0.75	1.27	3.27667	0.906667	3.71906	1.89494	0.00172036	0.0424955	yes	up	XP_035457480.1(putative heat shock 70 kDa protein 7 [Spodoptera frugiperda])	GO:0004222(molecular_function:metalloendopeptidase activity); GO:0016887(molecular_function:ATPase activity); GO:0005524(molecular_function:ATP binding)	K03283	HSPA1s	map05162(Measles); map05145(Toxoplasmosis); map04915(Estrogen signaling pathway); map04010(MAPK signaling pathway); map03040(Spliceosome); map05134(Legionellosis); map04213(Longevity regulating pathway - multiple species); map05417(Lipid and atherosclerosis); map04144(Endocytosis); map04612(Antigen processing and presentation); map04141(Protein processing in endoplasmic reticulum); map05020(Prion…	COG0443(O:Posttranslational modification, protein turnover, chaperones)	COG0443(Heat shock protein)	PF00012.22(HSP70:Hsp70 protein); PF06723.15(MreB_Mbl:MreB/Mbl protein)	sp|Q9VG58|HSP74_DROME(Major heat shock 70 kDa protein Bbb OS=Drosophila melanogaster OX=7227 GN=Hsp70Bbb PE=3 SV=2)	118281115
gene-LOC118275013	LOC118275013	bleomycin hydrolase-like, transcript variant X1	2549	715.2	331.91	909.15	264.85	126.47	177.81	13.83	5.83	17.42	5.03	2.33	3.67	12.36	3.67667	3.66608	1.87424	1.1599e-05	0.00119546	yes	up	XP_035448735.1(bleomycin hydrolase-like isoform X1 [Spodoptera frugiperda])	GO:0005737(cellular_component:cytoplasm); GO:0004177(molecular_function:aminopeptidase activity); GO:0004197(molecular_function:cysteine-type endopeptidase activity)	K01372	BLMH, pepC		COG3579(E:Amino acid transport and metabolism)	COG3579(aminopeptidase c)	PF03051.17(Peptidase_C1_2:Peptidase C1-like family)	sp|P87362|BLMH_CHICK(Bleomycin hydrolase OS=Gallus gallus OX=9031 GN=BLMH PE=1 SV=1)	118275013
gene-LOC118273182	LOC118273182	homeotic protein spalt-major-like, transcript variant X1	5676	325	79	219	90	53	37	3.59	0.79	2.43	0.86	0.51	0.4	2.27	0.59	3.66511	1.87385	0.00115775	0.0324354	yes	up	XP_035445901.1(homeotic protein spalt-major-like isoform X1 [Spodoptera frugiperda])		K19871	SALL		ENOG410ZE3Z(S:Function unknown)	ENOG410ZE3Z(-Drosophila)	PF00096.28(zf-C2H2:Zinc finger, C2H2 type); PF13465.8(zf-H2C2_2:Zinc-finger double domain); PF13894.8(zf-C2H2_4:C2H2-type zinc finger); PF12874.9(zf-met:Zinc-finger of C2H2 type); PF12171.10(zf-C2H2_jaz:Zinc-finger double-stranded RNA-binding)	sp|P39770|SALM_DROME(Homeotic protein spalt-major OS=Drosophila melanogaster OX=7227 GN=salm PE=1 SV=3)	118273182
gene-AOB78_gr01	AOB78_gr01	12S ribosomal RNA	788	341	608	528	77	185	157	32.66	55.77	54.52	6.61	16.23	14.75	47.65	12.53	3.65533	1.87	0.00134338	0.0357895	yes	up										25768296
gene-LOC118274703	LOC118274703	ATP-binding cassette sub-family A member 5-like	6910	249.99	76.58	163.82	42.99	46.32	48.85	3.3	2.98	5.56	1.34	2.04	2.3	3.94667	1.89333	3.62907	1.8596	0.000236496	0.0104984	yes	up	XP_035448265.1(ATP-binding cassette sub-family A member 5-like [Spodoptera frugiperda])	GO:0042626(molecular_function:ATPase activity, coupled to transmembrane movement of substances); GO:0016021(cellular_component:integral component of membrane); GO:0005524(molecular_function:ATP binding)	K05648	ABCA5	map02010(ABC transporters)	COG1131(V:Defense mechanisms)	COG1131((ABC) transporter)	PF00005.29(ABC_tran:ABC transporter); PF12698.9(ABC2_membrane_3:ABC-2 family transporter protein); PF13304.8(AAA_21:AAA domain, putative AbiEii toxin, Type IV TA system); PF13476.8(AAA_23:AAA domain); PF03193.18(RsgA_GTPase:RsgA GTPase); PF13555.8(AAA_29:P-loop containing region of AAA domain)	sp|Q8WWZ7|ABCA5_HUMAN(Cholesterol transporter ABCA5 OS=Homo sapiens OX=9606 GN=ABCA5 PE=1 SV=2)	118274703
gene-LOC118269588	LOC118269588	mothers against decapentaplegic homolog 6-like	3964	1372.57	427.07	1025.4	311	221.08	279	18.19	5.31	14.12	3.66	2.67	3.59	12.54	3.30667	3.61452	1.8538	3.11032e-05	0.00241579	yes	up	XP_035440655.1(mothers against decapentaplegic homolog 6-like [Spodoptera frugiperda])	GO:0005737(cellular_component:cytoplasm); GO:0005634(cellular_component:nucleus); GO:0006355(biological_process:regulation of transcription, DNA-templated); GO:0005667(cellular_component:transcription factor complex); GO:0003677(molecular_function:DNA binding); GO:0046872(molecular_function:metal ion binding); GO:0007179(biological_process:transforming growth factor beta receptor signaling pathwa…	K04677	SMAD6	map04350(TGF-beta signaling pathway)	ENOG410XQKU(K:Transcription)	ENOG410XQKU(SMAD family member)	PF03166.16(MH2:MH2 domain); PF03165.18(MH1:MH1 domain)	sp|O43541|SMAD6_HUMAN(Mothers against decapentaplegic homolog 6 OS=Homo sapiens OX=9606 GN=SMAD6 PE=1 SV=2)	118269588
gene-LOC118265172	LOC118265172	stress-induced-phosphoprotein 1-like	2362	3129.36	4919.23	4168.99	1456.18	1530.35	702.78	73.36	108.53	102.02	30.36	32.74	16	94.6367	26.3667	3.60358	1.84943	9.03618e-05	0.00525065	yes	up	XP_035433794.1(stress-induced-phosphoprotein 1-like [Spodoptera frugiperda])		K09553	STIP1	map05020(Prion disease)	ENOG410XTCJ(S:Function unknown); COG5245(Z:Cytoskeleton)	ENOG410XTCJ(tetratricopeptide repeat domain); COG5245(heavy chain)	PF00515.30(TPR_1:Tetratricopeptide repeat); PF07719.19(TPR_2:Tetratricopeptide repeat); PF13414.8(TPR_11:TPR repeat); PF13181.8(TPR_8:Tetratricopeptide repeat); PF17830.3(STI1:STI1 domain); PF13428.8(TPR_14:Tetratricopeptide repeat); PF13424.8(TPR_12:Tetratricopeptide repeat); PF13432.8(TPR_16:Tetratricopeptide repeat); PF14559.8(TPR_19:Tetratricopeptide repeat); PF13431.8(TPR_17:Tetratricopeptid…	sp|Q4R8N7|STIP1_MACFA(Stress-induced-phosphoprotein 1 OS=Macaca fascicularis OX=9541 GN=STIP1 PE=2 SV=1)	118265172
gene-LOC118265950	LOC118265950	ubiquitin-conjugating enzyme E2 R2-like, transcript variant X1	1289	1878.42	524.71	1262.42	299.06	421.35	304.2	43.41	12.07	26.08	10.22	14.69	7.02	27.1867	10.6433	3.58971	1.84387	0.000451418	0.0170885	yes	up	XP_026730017.1(ubiquitin-conjugating enzyme E2 R2 [Trichoplusia ni])	GO:0016740(molecular_function:transferase activity); GO:0005524(molecular_function:ATP binding)	K02207	UBE2R, UBC3, CDC34	map04120(Ubiquitin mediated proteolysis)	COG5078(O:Posttranslational modification, protein turnover, chaperones)	COG5078(ubiquitin-conjugating enzyme)	PF00179.28(UQ_con:Ubiquitin-conjugating enzyme)	sp|Q712K3|UB2R2_HUMAN(Ubiquitin-conjugating enzyme E2 R2 OS=Homo sapiens OX=9606 GN=UBE2R2 PE=1 SV=1)	118265950
gene-LOC118271664	LOC118271664	insulin receptor substrate 1-like, transcript variant X1	8992	1735	1110.55	2298	607.35	503	405	10.21	6.13	14.03	3.18	2.7	2.32	10.1233	2.73333	3.57264	1.83699	1.62302e-08	4.77437e-06	yes	up	XP_035443676.1(uncharacterized protein LOC118271664 isoform X1 [Spodoptera frugiperda])	GO:0008286(biological_process:insulin receptor signaling pathway); GO:0005158(molecular_function:insulin receptor binding); GO:0048477(biological_process:oogenesis); GO:0040008(biological_process:regulation of growth)	K16172	IRS1	map05206(MicroRNAs in cancer); map04935(Growth hormone synthesis, secretion and action); map04931(Insulin resistance); map04150(mTOR signaling pathway); map05010(Alzheimer disease); map04960(Aldosterone-regulated sodium reabsorption); map04151(PI3K-Akt signaling pathway); map04068(FoxO signaling pathway); map04920(Adipocytokine signaling pathway); map04923(Regulation of lipolysis in adipocytes); …	ENOG410Z9EP(T:Signal transduction mechanisms)	ENOG410Z9EP(insulin receptor substrate)	PF02174.19(IRS:PTB domain (IRS-1 type)); PF00169.31(PH:PH domain)	sp|P84770|IRS1B_XENLA(Insulin receptor substrate 1-B OS=Xenopus laevis OX=8355 GN=irs1-b PE=2 SV=1)	118271664
gene-LOC118274812	LOC118274812	4-coumarate--CoA ligase-like 5, transcript variant X2	1993	810	813	729	415	172	162	23.79	23.05	22.84	11.22	4.72	4.87	23.2267	6.93667	3.55706	1.83068	4.54336e-06	0.00054831	yes	up	XP_035448423.1(4-coumarate--CoA ligase-like 5 [Spodoptera frugiperda])		K01904	4CL	map00130(Ubiquinone and other terpenoid-quinone biosynthesis)	COG0365(I:Lipid transport and metabolism); COG0318(I:Lipid transport and metabolism); COG0318(Q:Secondary metabolites biosynthesis, transport and catabolism)	COG0365(Catalyzes the conversion of acetate into acetyl-CoA (AcCoA), an essential intermediate at the junction of anabolic and catabolic pathways. AcsA undergoes a two-step reaction. In the first half reaction, AcsA combines acetate with ATP to form acetyl-adenylate (AcAMP) intermediate. In the second half reaction, it can then transfer the acetyl group from AcAMP to the sulfhydryl group of CoA, …	PF00501.30(AMP-binding:AMP-binding enzyme); PF13193.8(AMP-binding_C:AMP-binding enzyme C-terminal domain)	sp|Q84P21|4CLL5_ARATH(4-coumarate--CoA ligase-like 5 OS=Arabidopsis thaliana OX=3702 GN=4CLL5 PE=1 SV=2)	118274812
gene-LOC118269570	LOC118269570	peroxidase-like, transcript variant X1	3922	25355	9161	26346	7916	3561	6679	352.77	117.43	379.89	95.4	44.52	89.16	283.363	76.36	3.54241	1.82473	0.000107125	0.00606912	yes	up	XP_035440608.1(peroxidase-like isoform X1 [Spodoptera frugiperda])	GO:0048477(biological_process:oogenesis); GO:0004601(molecular_function:peroxidase activity); GO:0020037(molecular_function:heme binding); GO:0006979(biological_process:response to oxidative stress)	K19511	PXDN, VPO1		ENOG410XPZ3(S:Function unknown)	ENOG410XPZ3(prostaglandin G H synthase and cyclooxygenase)	PF03098.17(An_peroxidase:Animal haem peroxidase)	sp|Q01603|PERO_DROME(Peroxidase OS=Drosophila melanogaster OX=7227 GN=Pxd PE=2 SV=2)	118269570
gene-LOC118275716	LOC118275716	ankycorbin-like, transcript variant X1	5083	319.2	225.9	408.14	77	124.7	73.62	3.64	2.42	4.84	0.78	1.28	0.81	3.63333	0.956667	3.52407	1.81724	4.51315e-05	0.00320229	yes	up	KAG8121975.1(hypothetical protein SFRUCORN_016393, partial [Spodoptera frugiperda])					COG0666(S:Function unknown); ENOG410Y21T(S:Function unknown)	COG0666(Ankyrin Repeat); ENOG410Y21T(-)	PF12796.9(Ank_2:Ankyrin repeats (3 copies)); PF13637.8(Ank_4:Ankyrin repeats (many copies)); PF13606.8(Ank_3:Ankyrin repeat); PF00023.32(Ank:Ankyrin repeat); PF13857.8(Ank_5:Ankyrin repeats (many copies))		118275716
gene-LOC118264671	LOC118264671	short-chain specific acyl-CoA dehydrogenase, mitochondrial-like, transcript variant X1	2317	97.17	33.25	82.55	33	13.55	17.99	2.34	0.75	2.08	0.71	0.3	0.42	1.72333	0.476667	3.50975	1.81137	0.000945874	0.0281174	yes	up	XP_035433150.1(short-chain specific acyl-CoA dehydrogenase, mitochondrial-like isoform X1 [Spodoptera frugiperda])	GO:0003995(molecular_function:acyl-CoA dehydrogenase activity); GO:0050660(molecular_function:flavin adenine dinucleotide binding)				COG1960(I:Lipid transport and metabolism)	COG1960(acyl-CoA dehydrogenase)	PF00441.26(Acyl-CoA_dh_1:Acyl-CoA dehydrogenase, C-terminal domain); PF02771.18(Acyl-CoA_dh_N:Acyl-CoA dehydrogenase, N-terminal domain); PF02770.21(Acyl-CoA_dh_M:Acyl-CoA dehydrogenase, middle domain); PF08028.13(Acyl-CoA_dh_2:Acyl-CoA dehydrogenase, C-terminal domain)	sp|Q3ZBF6|ACADS_BOVIN(Short-chain specific acyl-CoA dehydrogenase, mitochondrial OS=Bos taurus OX=9913 GN=ACADS PE=1 SV=1)	118264671
gene-LOC118278486	LOC118278486	kinesin-like protein KIF3A, transcript variant X2	2286	381	295	481.55	102.85	95.03	148.04	7.76	4.47	11.08	1.57	0.82	2.42	7.77	1.60333	3.48776	1.8023	1.10076e-06	0.000181541	yes	up	XP_035453592.1(kinesin-like protein KIF3A isoform X1 [Spodoptera frugiperda])		K10394	KIF3A	map04340(Hedgehog signaling pathway)	COG5059(Z:Cytoskeleton)	COG5059(Kinesin family member)	PF00225.25(Kinesin:Kinesin motor domain); PF16796.7(Microtub_bd:Microtubule binding)	sp|Q4R628|KIF3A_MACFA(Kinesin-like protein KIF3A OS=Macaca fascicularis OX=9541 GN=KIF3A PE=2 SV=1)	118278486
gene-LOC118273625	LOC118273625	sodium/potassium-transporting ATPase subunit beta-2-like, transcript variant X2	1094	151	51	98	41	26	24	8.62	2.83	5.87	2.02	1.3	1.37	5.77333	1.56333	3.48719	1.80207	0.000271951	0.0116362	yes	up	XP_035446572.1(sodium/potassium-transporting ATPase subunit beta-2-like [Spodoptera frugiperda])	GO:0006813(biological_process:potassium ion transport); GO:0005890(cellular_component:sodium:potassium-exchanging ATPase complex); GO:0006814(biological_process:sodium ion transport)	K01540	ATP1B, CD298	map04918(Thyroid hormone synthesis); map04978(Mineral absorption); map04971(Gastric acid secretion); map04972(Pancreatic secretion); map04964(Proximal tubule bicarbonate reclamation); map04260(Cardiac muscle contraction); map04261(Adrenergic signaling in cardiomyocytes); map04961(Endocrine and other factor-regulated calcium reabsorption); map04960(Aldosterone-regulated sodium reabsorption); map04…	ENOG411150A(U:Intracellular trafficking, secretion, and vesicular transport)	ENOG411150A(ATPase, Na K transporting, beta)	PF00287.20(Na_K-ATPase:Sodium / potassium ATPase beta chain)	sp|Q24048|ATPB2_DROME(Sodium/potassium-transporting ATPase subunit beta-2 OS=Drosophila melanogaster OX=7227 GN=nrv2 PE=1 SV=2)	118273625
gene-LOC118268823	LOC118268823	uncharacterized LOC118268823, transcript variant X1	2416	19343	6257	17359	6038	3251	3753	464.62	128.86	406.77	113.83	63.35	78.75	333.417	85.31	3.48551	1.80137	5.7285e-05	0.00387017	yes	up	XP_035439401.1(uncharacterized protein LOC118268823 isoform X1 [Spodoptera frugiperda])					ENOG410YKYY(S:Function unknown)	ENOG410YKYY(-)			118268823
gene-LOC118265061	LOC118265061	STE20-related kinase adapter protein alpha-like	3649	349.78	393.31	154.85	109.33	70.06	106.72	5.07	5.35	2.33	1.41	0.93	1.5	4.25	1.28	3.47706	1.79787	0.000611546	0.0212685	yes	up	XP_035433663.1(STE20-related kinase adapter protein alpha-like [Spodoptera frugiperda])	GO:0005524(molecular_function:ATP binding); GO:0004672(molecular_function:protein kinase activity)	K08271	STRADA, LYK5	map04150(mTOR signaling pathway); map04152(AMPK signaling pathway)	ENOG410XSWS(T:Signal transduction mechanisms)	ENOG410XSWS(ste20-related kinase adaptor)	PF00069.27(Pkinase:Protein kinase domain); PF07714.19(PK_Tyr_Ser-Thr:Protein tyrosine and serine/threonine kinase)	sp|Q5E9J9|STRAA_BOVIN(STE20-related kinase adapter protein alpha OS=Bos taurus OX=9913 GN=STRADA PE=2 SV=1)	118265061
gene-LOC118272389	LOC118272389	TBC1 domain family member 12-like	4253	775	298	494	290	113	102	9.52	3.44	6.31	3.17	1.27	1.22	6.42333	1.88667	3.41477	1.77179	0.000403202	0.0156838	yes	up	XP_035444755.1(TBC1 domain family member 12-like [Spodoptera frugiperda])		K20167	TBC1D14		COG5210(S:Function unknown)	COG5210(TBC1 domain family member)	PF00566.20(RabGAP-TBC:Rab-GTPase-TBC domain)	sp|Q0IHY4|TBC12_XENTR(TBC1 domain family member 12 OS=Xenopus tropicalis OX=8364 GN=tbc1d12 PE=2 SV=1)	118272389
gene-LOC118274830	LOC118274830	uncharacterized LOC118274830	696	253.37	565.99	692.61	123.13	157.33	188.4	5.65	8.27	12.4	2.17	2.5	3.81	8.77333	2.82667	3.40845	1.76912	0.00126541	0.0343607	yes	up	XP_022831690.1(uncharacterized protein LOC111360090 [Spodoptera litura])					ENOG410XV8X(S:Function unknown)	ENOG410XV8X(-)			118274830
gene-LOC118281270	LOC118281270	protein MEMO1-like	1770	341.84	178.58	117.99	94.99	61.08	50.22	5.17	2.56	2.17	1.59	0.7	1.19	3.3	1.16	3.36894	1.7523	0.000678298	0.0227496	yes	up	XP_035457752.1(protein MEMO1-like [Spodoptera frugiperda])		K06990	MEMO1		COG1355(S:Function unknown)	COG1355(UPF0103 protein)	PF01875.19(Memo:Memo-like protein)	sp|Q803S3|MEMO1_DANRE(Protein MEMO1 OS=Danio rerio OX=7955 GN=memo1 PE=2 SV=1)	118281270
gene-LOC118268451	LOC118268451	ras-related and estrogen-regulated growth inhibitor-like protein	1326	106	174	343	101	42	63	10.05	8.21	16.86	6.54	1.79	2.86	11.7067	3.73	3.32602	1.7338	0.00189645	0.0453094	yes	up	XP_013190207.1(PREDICTED: ras-related and estrogen-regulated growth inhibitor-like protein [Amyelois transitella])	GO:0016020(cellular_component:membrane); GO:0003924(molecular_function:GTPase activity); GO:0007165(biological_process:signal transduction); GO:0005525(molecular_function:GTP binding)	K17198	RERGL		COG1100(S:Function unknown)	COG1100(GTP-binding Protein)	PF00071.24(Ras:Ras family); PF00025.23(Arf:ADP-ribosylation factor family)	sp|Q6DGN0|RERGL_DANRE(Ras-related and estrogen-regulated growth inhibitor-like protein OS=Danio rerio OX=7955 GN=rergl PE=2 SV=1)	118268451
gene-LOC118265050	LOC118265050	stress-induced-phosphoprotein 1-like	2382	6544.64	10100.8	9687.01	3311.82	2984.65	2319.22	151.04	219.43	231.99	67.57	62.47	51.81	200.82	60.6167	3.32109	1.73166	2.03958e-06	0.000285138	yes	up	XP_035433637.1(stress-induced-phosphoprotein 1-like [Spodoptera frugiperda])		K09553	STIP1	map05020(Prion disease)	ENOG410XTCJ(S:Function unknown); COG5245(Z:Cytoskeleton)	ENOG410XTCJ(tetratricopeptide repeat domain); COG5245(heavy chain)	PF00515.30(TPR_1:Tetratricopeptide repeat); PF07719.19(TPR_2:Tetratricopeptide repeat); PF13414.8(TPR_11:TPR repeat); PF13181.8(TPR_8:Tetratricopeptide repeat); PF17830.3(STI1:STI1 domain); PF13428.8(TPR_14:Tetratricopeptide repeat); PF13432.8(TPR_16:Tetratricopeptide repeat); PF13424.8(TPR_12:Tetratricopeptide repeat); PF14559.8(TPR_19:Tetratricopeptide repeat); PF13431.8(TPR_17:Tetratricopeptid…	sp|Q4R8N7|STIP1_MACFA(Stress-induced-phosphoprotein 1 OS=Macaca fascicularis OX=9541 GN=STIP1 PE=2 SV=1)	118265050
gene-LOC118281897	LOC118281897	ATP-binding cassette sub-family D member-like, transcript variant X3	3795	1111.04	1112.93	810.81	419.23	283.97	300	14.87	12.56	11	4.72	3.31	3.6	12.81	3.87667	3.31862	1.73059	3.4933e-08	9.13432e-06	yes	up	XP_035458567.1(ATP-binding cassette sub-family D member-like isoform X1 [Spodoptera frugiperda])	GO:0042626(molecular_function:ATPase activity, coupled to transmembrane movement of substances); GO:0016021(cellular_component:integral component of membrane); GO:0005524(molecular_function:ATP binding)	K05676	ABCD2, ALDL1	map04146(Peroxisome); map02010(ABC transporters)	COG4178(S:Function unknown)	COG4178((ABC) transporter)	PF06472.17(ABC_membrane_2:ABC transporter transmembrane region 2); PF00005.29(ABC_tran:ABC transporter); PF13304.8(AAA_21:AAA domain, putative AbiEii toxin, Type IV TA system)	sp|Q7JUN3|ABCD_DROME(ATP-binding cassette sub-family D member OS=Drosophila melanogaster OX=7227 GN=ABCD PE=2 SV=1)	118281897
gene-LOC118270319	LOC118270319	erythroid differentiation-related factor 1-like	4148	717	562	565	295	191	125	9.3	6.66	7.49	3.31	2.2	1.53	7.81667	2.34667	3.30783	1.72588	1.25826e-06	0.000197407	yes	up	XP_035441748.1(erythroid differentiation-related factor 1-like [Spodoptera frugiperda])					ENOG410XSWW(S:Function unknown)	ENOG410XSWW(Chromosome 10 open reading frame 137)		sp|Q5R9R1|EDRF1_PONAB(Erythroid differentiation-related factor 1 OS=Pongo abelii OX=9601 GN=EDRF1 PE=2 SV=1)	118270319
gene-LOC118275594	LOC118275594	uncharacterized LOC118275594	502	150.55	81.65	114.89	28.17	43.41	36.63	32.66	17.42	28.29	5.54	8.66	7.91	26.1233	7.37	3.30174	1.72323	0.000136738	0.00712453	yes	up	XP_035449508.1(uncharacterized protein LOC118275594 [Spodoptera frugiperda])									118275594
gene-LOC118262659	LOC118262659	uncharacterized LOC118262659, transcript variant X2	3677	130.97	93.21	87.17	27.63	42.29	28.91	1.8	1.22	1.24	0.35	0.54	0.39	1.42	0.426667	3.2738	1.71096	0.000170587	0.00833454	yes	up	XP_035430090.1(uncharacterized protein LOC118262659 isoform X1 [Spodoptera frugiperda])		K07759	PARG		ENOG410XT3Y(S:Function unknown)	ENOG410XT3Y(Poly (ADP-ribose) glycohydrolase)	PF05028.16(PARG_cat:Poly (ADP-ribose) glycohydrolase (PARG))	sp|Q8VYA1|PARG2_ARATH(Probable poly(ADP-ribose) glycohydrolase 2 OS=Arabidopsis thaliana OX=3702 GN=PARG2 PE=2 SV=1)	118262659
gene-LOC118280259	LOC118280259	mucin-17-like, transcript variant X1	8740	997.57	391.04	617.64	249.37	280.35	107.82	5.8	2.12	3.72	1.36	1.48	0.64	3.88	1.16	3.26624	1.70763	0.00129258	0.0348306	yes	up	XP_035456092.1(mucin-17-like isoform X1 [Spodoptera frugiperda])	GO:0106311(deleted:old GO); GO:0005524(molecular_function:ATP binding); GO:0106310(deleted:old GO)	K19009	SIK3		ENOG410ZFFK(S:Function unknown); ENOG410XNQ0(T:Signal transduction mechanisms)	ENOG410ZFFK(-); ENOG410XNQ0(CAMK family protein kinase)	PF00069.27(Pkinase:Protein kinase domain); PF07714.19(PK_Tyr_Ser-Thr:Protein tyrosine and serine/threonine kinase); PF14531.8(Kinase-like:Kinase-like); PF03109.18(ABC1:ABC1 atypical kinase-like domain)	sp|Q6P4S6|SIK3_MOUSE(Serine/threonine-protein kinase SIK3 OS=Mus musculus OX=10090 GN=Sik3 PE=1 SV=3)	118280259
gene-LOC118273577	LOC118273577	sodium/potassium-transporting ATPase subunit beta-1-like	2508	335	199	373	119	59	118	7.34	4.1	8.52	2.32	1.18	2.51	6.65333	2.00333	3.2606	1.70514	1.14939e-05	0.00119334	yes	up	XP_035446516.1(sodium/potassium-transporting ATPase subunit beta-1-like [Spodoptera frugiperda])		K01540	ATP1B, CD298	map04918(Thyroid hormone synthesis); map04978(Mineral absorption); map04971(Gastric acid secretion); map04972(Pancreatic secretion); map04964(Proximal tubule bicarbonate reclamation); map04260(Cardiac muscle contraction); map04261(Adrenergic signaling in cardiomyocytes); map04961(Endocrine and other factor-regulated calcium reabsorption); map04960(Aldosterone-regulated sodium reabsorption); map04…	ENOG411150A(U:Intracellular trafficking, secretion, and vesicular transport)	ENOG411150A(ATPase, Na K transporting, beta)	PF00287.20(Na_K-ATPase:Sodium / potassium ATPase beta chain)	sp|Q24046|ATPB1_DROME(Sodium/potassium-transporting ATPase subunit beta-1 OS=Drosophila melanogaster OX=7227 GN=nrv1 PE=1 SV=2)	118273577
gene-LOC118273846	LOC118273846	3-phosphoinositide-dependent protein kinase 1-like, transcript variant X1	2943	2592.39	847.03	1096.23	362.37	432.13	617.11	70.49	22.17	32.28	6.59	8.2	13.7	41.6467	9.49667	3.25514	1.70272	0.00183154	0.0442832	yes	up	XP_035444771.1(3-phosphoinositide-dependent protein kinase 1-like isoform X1 [Spodoptera frugiperda])	GO:0106311(deleted:old GO); GO:0005524(molecular_function:ATP binding); GO:0106310(deleted:old GO)	K06276	PDPK1	map05215(Prostate cancer); map05145(Toxoplasmosis); map05213(Endometrial cancer); map05205(Proteoglycans in cancer); map04071(Sphingolipid signaling pathway); map04210(Apoptosis); map04960(Aldosterone-regulated sodium reabsorption); map03320(PPAR signaling pathway); map04722(Neurotrophin signaling pathway); map05223(Non-small cell lung cancer); map04140(Autophagy - animal); map04664(Fc epsilon RI…	ENOG410XRT8(T:Signal transduction mechanisms)	ENOG410XRT8(3phosphoinositidedependent protein kinase)	PF00069.27(Pkinase:Protein kinase domain); PF14593.8(PH_3:PH domain); PF07714.19(PK_Tyr_Ser-Thr:Protein tyrosine and serine/threonine kinase); PF14531.8(Kinase-like:Kinase-like); PF12330.10(Haspin_kinase:Haspin like kinase domain); PF01636.25(APH:Phosphotransferase enzyme family)	sp|Q9W0V1|PDPK1_DROME(3-phosphoinositide-dependent protein kinase 1 OS=Drosophila melanogaster OX=7227 GN=Pdk1 PE=1 SV=4)	118273846
gene-LOC118269573	LOC118269573	putative inner dynein arm light chain, axonemal	1358	204.87	163.25	322.8	70.75	43.1	108.6	3.18	2.91	5.42	1.11	0.72	1.89	3.83667	1.24	3.24835	1.6997	0.000561768	0.0200307	yes	up	XP_035440615.1(putative inner dynein arm light chain, axonemal [Spodoptera frugiperda])		K10410	DNALI	map05016(Huntington disease); map05022(Pathways of neurodegeneration - multiple diseases); map05014(Amyotrophic lateral sclerosis)	ENOG410XP66(Z:Cytoskeleton)	ENOG410XP66(Dynein, axonemal, light intermediate chain 1)	PF10211.11(Ax_dynein_light:Axonemal dynein light chain); PF05914.14(RIB43A:RIB43A); PF15784.7(GPS2_interact:G-protein pathway suppressor 2-interacting domain)	sp|Q9VGG6|IDLC_DROME(Putative inner dynein arm light chain, axonemal OS=Drosophila melanogaster OX=7227 GN=Dnali1 PE=2 SV=1)	118269573
gene-LOC118263319	LOC118263319	heat shock 70 kDa protein 4L-like, transcript variant X1	4597	8922	13556	14054	4642	3460	4288	100.8	144.44	165.26	46.78	35.79	46.87	136.833	43.1467	3.20441	1.68006	1.1057e-06	0.000181541	yes	up	XP_035431127.1(97 kDa heat shock protein-like isoform X1 [Spodoptera frugiperda])	GO:0016887(molecular_function:ATPase activity); GO:0005524(molecular_function:ATP binding)	K09485	HSP110	map04141(Protein processing in endoplasmic reticulum)	COG0443(O:Posttranslational modification, protein turnover, chaperones)	COG0443(Heat shock protein)	PF00012.22(HSP70:Hsp70 protein); PF06723.15(MreB_Mbl:MreB/Mbl protein)	sp|P48722|HS74L_MOUSE(Heat shock 70 kDa protein 4L OS=Mus musculus OX=10090 GN=Hspa4l PE=1 SV=2)	118263319
gene-LOC118279580	LOC118279580	uncharacterized LOC118279580	5696	82.06	40.79	62.57	19.65	12.13	29.45	4.92	0.7	3.26	1.5	0.98	1.68	2.96	1.38667	3.19992	1.67804	0.00140628	0.0369334	yes	up	XP_035455110.1(uncharacterized protein LOC118279580 [Spodoptera frugiperda])					ENOG4110RK5(S:Function unknown)	ENOG4110RK5(-)			118279580
gene-LOC118268972	LOC118268972	phosphoserine phosphatase-like, transcript variant X1	1829	4944	1913	3452	1169	908	1301	134.62	49.16	98.4	28.84	23.41	35.19	94.06	29.1467	3.16375	1.66163	3.07549e-05	0.00241579	yes	up	XP_035439712.1(phosphoserine phosphatase-like isoform X1 [Spodoptera frugiperda])		K01079	serB, PSPH	map00260(Glycine, serine and threonine metabolism)	COG0560(E:Amino acid transport and metabolism)	COG0560(phosphoserine phosphatase activity)	PF00702.28(Hydrolase:haloacid dehalogenase-like hydrolase); PF12710.9(HAD:haloacid dehalogenase-like hydrolase); PF06888.14(Put_Phosphatase:Putative Phosphatase)	sp|Q2KHU0|SERB_BOVIN(Phosphoserine phosphatase OS=Bos taurus OX=9913 GN=PSPH PE=2 SV=1)	118268972
gene-LOC118262774	LOC118262774	sarcosine dehydrogenase, mitochondrial-like	2887	1617.27	540.49	757.69	282.71	269.47	392.41	30.28	9.51	14.78	4.71	4.6	7.13	18.19	5.48	3.16373	1.66163	0.000878163	0.0267811	yes	up	XP_035430262.1(sarcosine dehydrogenase, mitochondrial-like [Spodoptera frugiperda])	GO:0016491(molecular_function:oxidoreductase activity)	K00314	SARDH	map00260(Glycine, serine and threonine metabolism)	COG0404(E:Amino acid transport and metabolism); ENOG410XPTU(S:Function unknown)	COG0404(The glycine cleavage system catalyzes the degradation of glycine (By similarity)); ENOG410XPTU(Myotubularin related protein)	PF01266.26(DAO:FAD dependent oxidoreductase); PF01571.23(GCV_T:Aminomethyltransferase folate-binding domain); PF16350.7(FAO_M:FAD dependent oxidoreductase central domain); PF08669.13(GCV_T_C:Glycine cleavage T-protein C-terminal barrel domain); PF13450.8(NAD_binding_8:NAD(P)-binding Rossmann-like domain); PF00890.26(FAD_binding_2:FAD binding domain); PF07992.16(Pyr_redox_2:Pyridine nucleotide-dis…	sp|Q64380|SARDH_RAT(Sarcosine dehydrogenase, mitochondrial OS=Rattus norvegicus OX=10116 GN=Sardh PE=1 SV=2)	118262774
gene-LOC118281105	LOC118281105	protein toll-like, transcript variant X3	3939	858.14	362.92	1419.29	353.85	223.46	292.22	196.29	141.63	197	128.29	28.63	147.6	178.307	101.507	3.16255	1.66109	0.000871293	0.0266869	yes	up	XP_035457459.1(protein toll-like [Spodoptera frugiperda])	GO:0002224(biological_process:toll-like receptor signaling pathway); GO:0004888(molecular_function:transmembrane signaling receptor activity); GO:0016021(cellular_component:integral component of membrane); GO:0006955(biological_process:immune response)	K18809	TL	map04624(Toll and Imd signaling pathway)	COG4886(S:Function unknown)	COG4886(leucine Rich Repeat)	PF13855.8(LRR_8:Leucine rich repeat); PF12799.9(LRR_4:Leucine Rich repeats (2 copies)); PF13306.8(LRR_5:BspA type Leucine rich repeat region (6 copies)); PF01582.22(TIR:TIR domain); PF13676.8(TIR_2:TIR domain); PF14580.8(LRR_9:Leucine-rich repeat)	sp|P08953|TOLL_DROME(Protein toll OS=Drosophila melanogaster OX=7227 GN=Tl PE=1 SV=1)	118281105
gene-LOC118270900	LOC118270900	protein kibra-like	5888	2690.64	695.54	1754.05	714.28	430.09	555.87	33.06	7.7	23.66	7.8	4.66	6.25	21.4733	6.23667	3.15881	1.65938	0.000749536	0.0244421	yes	up	KAF9793646.1(hypothetical protein SFRURICE_002005, partial [Spodoptera frugiperda])		K16685	WWC1	map04392(Hippo signaling pathway - multiple species); map04390(Hippo signaling pathway); map04391(Hippo signaling pathway - fly)	ENOG410XSXK(S:Function unknown); COG5021(O:Posttranslational modification, protein turnover, chaperones)	ENOG410XSXK(WW and C2 domain containing); COG5021(ubiquitin protein ligase)		sp|B4HEJ6|KIBRA_DROSE(Protein kibra OS=Drosophila sechellia OX=7238 GN=Kibra PE=3 SV=1)	118270900
gene-LOC118280286	LOC118280286	scavenger receptor class B member 1-like	2160	1104	556	1219	442	148	391	28.66	13.59	33.07	10.21	3.51	9.86	25.1067	7.86	3.15367	1.65703	0.000580962	0.0204568	yes	up	XP_035456146.1(scavenger receptor class B member 1-like [Spodoptera frugiperda])		K13885	SCARB1	map04979(Cholesterol metabolism); map05160(Hepatitis C); map04976(Bile secretion); map04977(Vitamin digestion and absorption); map04975(Fat digestion and absorption); map04925(Aldosterone synthesis and secretion); map04927(Cortisol synthesis and secretion); map04145(Phagosome); map04913(Ovarian steroidogenesis); map04934(Cushing syndrome)	ENOG410XS17(U:Intracellular trafficking, secretion, and vesicular transport)	ENOG410XS17(scavenger receptor class B, member)	PF01130.23(CD36:CD36 family)	sp|Q60417|SCRB1_CRIGR(Scavenger receptor class B member 1 OS=Cricetulus griseus OX=10029 GN=SCARB1 PE=2 SV=1)	118280286
gene-LOC118272311	LOC118272311	transmembrane protein 184B-like, transcript variant X1	3994	3859	6873	5741	2189	1696	1852	45.32	74.75	92.46	35.15	22.39	25.54	70.8433	27.6933	3.15354	1.65697	1.80657e-05	0.00167821	yes	up	XP_035444589.1(transmembrane protein 184B-like isoform X1 [Spodoptera frugiperda])	GO:0016021(cellular_component:integral component of membrane)				ENOG410XQ3V(S:Function unknown)	ENOG410XQ3V(transmembrane protein 184B)	PF03619.18(Solute_trans_a:Organic solute transporter Ostalpha)	sp|Q9Y519|T184B_HUMAN(Transmembrane protein 184B OS=Homo sapiens OX=9606 GN=TMEM184B PE=1 SV=2)	118272311
gene-LOC118271082	LOC118271082	glutaredoxin domain-containing cysteine-rich protein CG31559-like, transcript variant X1	2825	536.47	222.63	331.74	183.28	97.47	94.94	9.51	3.74	6.21	2.98	1.59	1.59	6.48667	2.05333	3.13518	1.64855	6.59869e-05	0.00430898	yes	up	XP_035442858.1(glutaredoxin domain-containing cysteine-rich protein CG31559-like [Spodoptera frugiperda])	GO:0015035(molecular_function:protein disulfide oxidoreductase activity)	K17479	GRXCR1		ENOG4111HAI(O:Posttranslational modification, protein turnover, chaperones); ENOG410Z9NK(S:Function unknown)	ENOG4111HAI(Glutaredoxin); ENOG410Z9NK(-)	PF00462.26(Glutaredoxin:Glutaredoxin); PF04908.17(SH3BGR:SH3-binding, glutamic acid-rich protein)	sp|Q9VNL4|GRCR1_DROME(Glutaredoxin domain-containing cysteine-rich protein CG31559 OS=Drosophila melanogaster OX=7227 GN=CG31559 PE=2 SV=2)	118271082
gene-LOC118275017	LOC118275017	BRCA1-associated protein-like	2695	489.96	387.62	533.73	195.69	172.25	113.84	9.9	7.37	11.25	3.52	3.18	2.23	9.50667	2.97667	3.12352	1.64317	5.31157e-08	1.31578e-05	yes	up	XP_035448743.1(BRCA1-associated protein-like [Spodoptera frugiperda])	GO:0008270(molecular_function:zinc ion binding)	K18419;K10632	DCGR8;BRAP	map04014(Ras signaling pathway)	ENOG410XSS2(S:Function unknown)	ENOG410XSS2(BRCA1 associated protein)	PF07576.14(BRAP2:BRCA1-associated protein 2); PF02148.21(zf-UBP:Zn-finger in ubiquitin-hydrolases and other protein); PF13639.8(zf-RING_2:Ring finger domain); PF13923.8(zf-C3HC4_2:Zinc finger, C3HC4 type (RING finger)); PF12678.9(zf-rbx1:RING-H2 zinc finger domain); PF00097.27(zf-C3HC4:Zinc finger, C3HC4 type (RING finger)); PF13445.8(zf-RING_UBOX:RING-type zinc-finger); PF17123.7(zf-RING_11:RING…	sp|Q7Z569|BRAP_HUMAN(BRCA1-associated protein OS=Homo sapiens OX=9606 GN=BRAP PE=1 SV=2)	118275017
gene-LOC118273418	LOC118273418	phospholipase A2 group XV-like	4795	1249	1265.02	821	591	329	288	13.51	12.84	9.22	5.68	3.25	3.02	11.8567	3.98333	3.09227	1.62867	3.31853e-05	0.00254661	yes	up	XP_035446275.1(phospholipase A2 group XV-like [Spodoptera frugiperda])	GO:0008374(molecular_function:O-acyltransferase activity); GO:0006629(biological_process:lipid metabolic process)	K06129	LYPLA3	map00564(Glycerophospholipid metabolism); map04142(Lysosome)	ENOG410Y9CF(S:Function unknown)	ENOG410Y9CF(Acyl-transferase)	PF02450.17(LCAT:Lecithin:cholesterol acyltransferase); PF07819.15(PGAP1:PGAP1-like protein); PF12146.10(Hydrolase_4:Serine aminopeptidase, S33)	sp|Q8NCC3|PAG15_HUMAN(Phospholipase A2 group XV OS=Homo sapiens OX=9606 GN=PLA2G15 PE=1 SV=2)	118273418
gene-LOC118281227	LOC118281227	guanine nucleotide-binding protein-like 1	1785	454.51	950.86	839.51	449.01	225.73	161	11.99	26.89	26.21	10.58	5.39	4.36	21.6967	6.77667	3.07357	1.61992	0.00175891	0.0431178	yes	up	XP_035457689.1(guanine nucleotide-binding protein-like 1 [Spodoptera frugiperda])	GO:0003924(molecular_function:GTPase activity); GO:0005525(molecular_function:GTP binding)				COG1161(S:Function unknown)	COG1161(Required for a late step of 50S ribosomal subunit assembly. Has GTPase activity (By similarity))	PF01926.25(MMR_HSR1:50S ribosome-binding GTPase); PF02421.20(FeoB_N:Ferrous iron transport protein B); PF03193.18(RsgA_GTPase:RsgA GTPase); PF00009.29(GTP_EFTU:Elongation factor Tu GTP binding domain)	sp|P36916|GNL1_MOUSE(Guanine nucleotide-binding protein-like 1 OS=Mus musculus OX=10090 GN=Gnl1 PE=1 SV=4)	118281227
gene-LOC118270684	LOC118270684	serine/threonine-protein kinase pelle-like	2850	418.65	178.51	417.48	130.81	104.16	108.62	7.95	3.19	8.26	2.21	1.8	2	6.46667	2.00333	3.07265	1.61949	2.3568e-05	0.00201685	yes	up	XP_035442315.1(serine/threonine-protein kinase pelle-like [Spodoptera frugiperda])	GO:0004674(molecular_function:protein serine/threonine kinase activity); GO:0007165(biological_process:signal transduction); GO:0005524(molecular_function:ATP binding)	K04730	IRAK1	map05140(Leishmaniasis); map05152(Tuberculosis); map05142(Chagas disease); map05162(Measles); map05145(Toxoplasmosis); map05161(Hepatitis B); map05133(Pertussis); map05132(Salmonella infection); map04010(MAPK signaling pathway); map05168(Herpes simplex virus 1 infection); map05169(Epstein-Barr virus infection); map05135(Yersinia infection); map05171(Coronavirus disease - COVID-19); map04620(Toll-…	COG0515(T:Signal transduction mechanisms)	COG0515(Serine Threonine protein kinase)	PF00069.27(Pkinase:Protein kinase domain); PF07714.19(PK_Tyr_Ser-Thr:Protein tyrosine and serine/threonine kinase); PF00531.24(Death:Death domain)	sp|Q05652|KPEL_DROME(Serine/threonine-protein kinase pelle OS=Drosophila melanogaster OX=7227 GN=pll PE=1 SV=1)	118270684
gene-LOC118277938	LOC118277938	zinc finger CCCH domain-containing protein 13-like	2802	62	89	132.02	36	26	37	1.25	1.76	2.9	0.62	0.49	0.71	1.97	0.606667	3.06514	1.61595	0.00055828	0.0199567	yes	up	XP_035452859.1(zinc finger CCCH domain-containing protein 13-like [Spodoptera frugiperda])					ENOG4110RWT(S:Function unknown); ENOG410Y034(S:Function unknown)	ENOG4110RWT(-); ENOG410Y034(At rich interactive domain)			118277938
gene-LOC118271673	LOC118271673	ski oncogene-like	6978	3231.93	1532	2961.88	795	806.99	1000.99	23.56	10.47	22.38	5.15	5.37	7.07	18.8033	5.86333	3.04652	1.60716	1.53575e-05	0.00148526	yes	up	XP_035443699.1(ski oncogene-like [Spodoptera frugiperda])					ENOG410Y8AU(S:Function unknown)	ENOG410Y8AU(oncogene)	PF02437.19(Ski_Sno:SKI/SNO/DAC family); PF08782.12(c-SKI_SMAD_bind:c-SKI Smad4 binding domain)	sp|P17863|SKI_AVIES(Transforming protein Ski OS=Avian erythroblastosis virus (strain Sloan-Kettering) OX=11862 GN=V-SKI PE=1 SV=1)	118271673
gene-LOC118268413	LOC118268413	uncharacterized LOC118268413	2898	826.11	1103.21	1184.63	372.69	494.21	218.01	15.4	19.34	23.01	6.18	8.41	3.95	19.25	6.18	3.04394	1.60594	0.000623404	0.0215219	yes	up	KAF9800487.1(hypothetical protein SFRURICE_013039 [Spodoptera frugiperda])					ENOG4110VQ9(S:Function unknown)	ENOG4110VQ9(-)	PF06974.15(WS_DGAT_C:WS/DGAT C-terminal domain)		118268413
gene-LOC118272397	LOC118272397	3-phosphoinositide-dependent protein kinase 1-like, transcript variant X1	3709	5461.61	2208.97	3522.77	1420.63	1308.87	1106.89	78.44	30.18	53.76	19.32	17.33	15.7	54.1267	17.45	3.03321	1.60084	2.27521e-05	0.00197091	yes	up	XP_035444771.1(3-phosphoinositide-dependent protein kinase 1-like isoform X1 [Spodoptera frugiperda])	GO:0106311(deleted:old GO); GO:0005524(molecular_function:ATP binding); GO:0106310(deleted:old GO)	K06276	PDPK1	map05215(Prostate cancer); map05145(Toxoplasmosis); map05213(Endometrial cancer); map05205(Proteoglycans in cancer); map04071(Sphingolipid signaling pathway); map04210(Apoptosis); map04960(Aldosterone-regulated sodium reabsorption); map03320(PPAR signaling pathway); map04722(Neurotrophin signaling pathway); map05223(Non-small cell lung cancer); map04140(Autophagy - animal); map04664(Fc epsilon RI…	ENOG410XRT8(T:Signal transduction mechanisms)	ENOG410XRT8(3phosphoinositidedependent protein kinase)	PF00069.27(Pkinase:Protein kinase domain); PF14593.8(PH_3:PH domain); PF07714.19(PK_Tyr_Ser-Thr:Protein tyrosine and serine/threonine kinase); PF14531.8(Kinase-like:Kinase-like); PF12330.10(Haspin_kinase:Haspin like kinase domain); PF01636.25(APH:Phosphotransferase enzyme family)	sp|Q9W0V1|PDPK1_DROME(3-phosphoinositide-dependent protein kinase 1 OS=Drosophila melanogaster OX=7227 GN=Pdk1 PE=1 SV=4)	118272397
gene-LOC118267680	LOC118267680	uncharacterized LOC118267680, transcript variant X1	7131	300.74	164.24	357.43	105.22	82.67	98.39	2.31	1.13	2.9	0.81	0.53	0.67	2.11333	0.67	3.00312	1.58646	7.40933e-06	0.000840626	yes	up	XP_035437692.1(uncharacterized protein LOC118267680 isoform X1 [Spodoptera frugiperda])		K17569	GPATCH2		ENOG410ZN0K(S:Function unknown)	ENOG410ZN0K(-)			118267680
gene-LOC118278598	LOC118278598	heat shock 70 kDa protein cognate 5-like	2367	1208.5	1663.5	1988	993	404	435	28.26	36.61	48.53	20.66	8.62	9.88	37.8	13.0533	2.99873	1.58435	0.000153473	0.00779509	yes	up	XP_035453776.1(heat shock 70 kDa protein cognate 5-like [Spodoptera frugiperda])	GO:0051082(molecular_function:unfolded protein binding); GO:0006457(biological_process:protein folding); GO:0016887(molecular_function:ATPase activity); GO:0005524(molecular_function:ATP binding)	K04043	dnaK, HSPA9	map03018(RNA degradation); map05152(Tuberculosis); map04212(Longevity regulating pathway - worm)	COG0443(O:Posttranslational modification, protein turnover, chaperones)	COG0443(Heat shock protein)	PF00012.22(HSP70:Hsp70 protein); PF06723.15(MreB_Mbl:MreB/Mbl protein); PF02782.18(FGGY_C:FGGY family of carbohydrate kinases, C-terminal domain)	sp|P29845|HSP7E_DROME(Heat shock 70 kDa protein cognate 5 OS=Drosophila melanogaster OX=7227 GN=Hsc70-5 PE=1 SV=2)	118278598
gene-LOC118278928	LOC118278928	heat shock 70 kDa protein cognate 5-like	2367	1208.5	1663.5	1988	993	404	435	28.26	36.61	48.53	20.66	8.62	9.88	37.8	13.0533	2.99873	1.58435	0.000153473	0.00779509	yes	up	XP_035453776.1(heat shock 70 kDa protein cognate 5-like [Spodoptera frugiperda])	GO:0051082(molecular_function:unfolded protein binding); GO:0006457(biological_process:protein folding); GO:0016887(molecular_function:ATPase activity); GO:0005524(molecular_function:ATP binding)	K04043	dnaK, HSPA9	map03018(RNA degradation); map05152(Tuberculosis); map04212(Longevity regulating pathway - worm)	COG0443(O:Posttranslational modification, protein turnover, chaperones)	COG0443(Heat shock protein)	PF00012.22(HSP70:Hsp70 protein); PF06723.15(MreB_Mbl:MreB/Mbl protein); PF02782.18(FGGY_C:FGGY family of carbohydrate kinases, C-terminal domain)	sp|P29845|HSP7E_DROME(Heat shock 70 kDa protein cognate 5 OS=Drosophila melanogaster OX=7227 GN=Hsc70-5 PE=1 SV=2)	118278928
gene-AOB78_gr02	AOB78_gr02	16S ribosomal RNA	1337	59546	60359	66981	18993	23404	23452	2746.97	2634.83	3257.9	781.38	986.33	1054.18	2879.9	940.63	2.97255	1.5717	1.58041e-06	0.00023995	yes	up	CAM36311.1(hypothetical protein [Thermobia domestica])									25768294
gene-LOC118273268	LOC118273268	growth hormone-inducible transmembrane protein-like	1731	3724.57	4064.57	4453.11	1649.56	1398.81	1380.53	125.31	129.06	157.3	49.46	42.94	45.3	137.223	45.9	2.96816	1.56957	8.85419e-11	4.03294e-08	yes	up	XP_035436758.1(growth hormone-inducible transmembrane protein-like [Spodoptera frugiperda])	GO:0016021(cellular_component:integral component of membrane)	K21890	GHITM, DERP2, TMBIM5		ENOG410XPHY(S:Function unknown)	ENOG410XPHY(growth hormone inducible transmembrane protein)	PF01027.22(Bax1-I:Inhibitor of apoptosis-promoting Bax1)	sp|Q9H3K2|GHITM_HUMAN(Growth hormone-inducible transmembrane protein OS=Homo sapiens OX=9606 GN=GHITM PE=1 SV=2)	118273268
gene-LOC118275195	LOC118275195	protein D3-like	708	715.84	1173.73	1001.51	399.6	390.53	272.33	81.32	128.21	123.63	40.79	40.65	30.42	111.053	37.2867	2.96033	1.56576	0.000116139	0.0063378	yes	up	KAF9810548.1(hypothetical protein SFRURICE_021001 [Spodoptera frugiperda])		K06910	PEBP, TFS1		COG1881(S:Function unknown)	COG1881(phosphatidylethanolamine-binding protein)	PF01161.22(PBP:Phosphatidylethanolamine-binding protein)	sp|O16264|PEBPH_CAEEL(Phosphatidylethanolamine-binding protein homolog F40A3.3 OS=Caenorhabditis elegans OX=6239 GN=F40A3.3 PE=3 SV=1)	118275195
gene-LOC118273660	LOC118273660	RB1-inducible coiled-coil protein 1-like, transcript variant X1	6465	1667.71	1856.23	1313.27	422.29	738.54	550.68	13.46	14.06	11	3.03	5.44	4.31	12.84	4.26	2.95442	1.56287	0.000767137	0.024844	yes	up	XP_035446638.1(RB1-inducible coiled-coil protein 1-like isoform X1 [Spodoptera frugiperda])	GO:0000422(biological_process:mitophagy); GO:0000045(biological_process:autophagosome assembly)	K17589	RB1CC1	map05010(Alzheimer disease); map05016(Huntington disease); map05017(Spinocerebellar ataxia); map05014(Amyotrophic lateral sclerosis); map04211(Longevity regulating pathway); map05022(Pathways of neurodegeneration - multiple diseases); map04140(Autophagy - animal)	ENOG410XSY4(S:Function unknown)	ENOG410XSY4(RB1-inducible coiled-coil 1)	PF04108.14(ATG17_like:Autophagy protein ATG17-like domain); PF10377.11(ATG11:Autophagy-related protein 11)	sp|Q8TDY2|RBCC1_HUMAN(RB1-inducible coiled-coil protein 1 OS=Homo sapiens OX=9606 GN=RB1CC1 PE=1 SV=3)	118273660
gene-LOC118269063	LOC118269063	SPRY domain-containing SOCS box protein 3-like, transcript variant X1	1283	851	574	1195	388	267	290	41.79	25.97	63.58	16.61	11.84	14.4	43.78	14.2833	2.93748	1.55458	6.99811e-07	0.000135361	yes	up	XP_035439864.1(SPRY domain-containing SOCS box protein 3-like isoform X1 [Spodoptera frugiperda])	GO:0005544(molecular_function:calcium-dependent phospholipid binding); GO:0005509(molecular_function:calcium ion binding)	K10345	SPSB3, SSB3		ENOG411113T(S:Function unknown)	ENOG411113T(SplA ryanodine receptor domain and SOCS box containing 3)	PF00622.30(SPRY:SPRY domain)	sp|Q28DT9|SPSB3_XENTR(SPRY domain-containing SOCS box protein 3 OS=Xenopus tropicalis OX=8364 GN=spsb3 PE=2 SV=1)	118269063
gene-LOC118275796	LOC118275796	transcription factor kayak-like	1033	413.3	229.07	352.26	145.73	109.83	102.55	25.89	12.93	22.6	7.41	5.29	5.92	20.4733	6.20667	2.93542	1.55357	1.01235e-07	2.27296e-05	yes	up	XP_035449764.1(LOW QUALITY PROTEIN: transcription factor kayak-like, partial [Spodoptera frugiperda])	GO:0003700(molecular_function:transcription factor activity, sequence-specific DNA binding); GO:0005634(cellular_component:nucleus); GO:0006357(biological_process:regulation of transcription from RNA polymerase II promoter); GO:0003677(molecular_function:DNA binding)	K09031	FOSLN	map04361(Axon regeneration); map04013(MAPK signaling pathway - fly); map04624(Toll and Imd signaling pathway); map04214(Apoptosis - fly)	ENOG4111CH5(K:Transcription)	ENOG4111CH5(Transcription factor)	PF00170.23(bZIP_1:bZIP transcription factor); PF03131.19(bZIP_Maf:bZIP Maf transcription factor); PF07716.17(bZIP_2:Basic region leucine zipper)	sp|A8MPH9|FOSLD_DROME(Transcription factor kayak, isoforms D/sro OS=Drosophila melanogaster OX=7227 GN=kay PE=1 SV=2)	118275796
gene-LOC118268633	LOC118268633	forkhead box protein O-like, transcript variant X1	6021	4553	2104	4283	1584	892	1500	38.47	16.78	37.78	11.96	6.91	12.37	31.01	10.4133	2.90255	1.53732	3.43769e-05	0.00260969	yes	up	XP_022825732.1(forkhead box protein O-like isoform X1 [Spodoptera litura])	GO:0003700(molecular_function:transcription factor activity, sequence-specific DNA binding); GO:0043565(molecular_function:sequence-specific DNA binding); GO:0005634(cellular_component:nucleus)	K09408	FOXO3	map04137(Mitophagy - animal); map05208(Chemical carcinogenesis - reactive oxygen species); map05213(Endometrial cancer); map04151(PI3K-Akt signaling pathway); map04722(Neurotrophin signaling pathway); map04068(FoxO signaling pathway); map04936(Alcoholic liver disease); map04218(Cellular senescence); map05131(Shigellosis); map04152(AMPK signaling pathway); map04361(Axon regeneration); map04213(Lon…	COG5025(K:Transcription)	COG5025(forkhead box)	PF00250.20(Forkhead:Forkhead domain)	sp|B4MB78|FOXO_DROVI(Forkhead box protein O OS=Drosophila virilis OX=7244 GN=foxo PE=3 SV=1)	118268633
gene-LOC118270757	LOC118270757	serine/threonine-protein kinase pelle-like	2489	160.35	120.49	224.52	68.19	40.84	76.38	3.54	2.5	5.18	1.34	0.82	1.64	3.74	1.26667	2.89002	1.53108	0.000117948	0.00640546	yes	up	XP_035442315.1(serine/threonine-protein kinase pelle-like [Spodoptera frugiperda])	GO:0004674(molecular_function:protein serine/threonine kinase activity); GO:0007165(biological_process:signal transduction); GO:0005524(molecular_function:ATP binding)	K04730	IRAK1	map05140(Leishmaniasis); map05152(Tuberculosis); map05142(Chagas disease); map05162(Measles); map05145(Toxoplasmosis); map05161(Hepatitis B); map05133(Pertussis); map05132(Salmonella infection); map04010(MAPK signaling pathway); map05168(Herpes simplex virus 1 infection); map05169(Epstein-Barr virus infection); map05135(Yersinia infection); map05171(Coronavirus disease - COVID-19); map04620(Toll-…	COG0515(T:Signal transduction mechanisms)	COG0515(Serine Threonine protein kinase)	PF00069.27(Pkinase:Protein kinase domain); PF07714.19(PK_Tyr_Ser-Thr:Protein tyrosine and serine/threonine kinase); PF00531.24(Death:Death domain)	sp|Q05652|KPEL_DROME(Serine/threonine-protein kinase pelle OS=Drosophila melanogaster OX=7227 GN=pll PE=1 SV=1)	118270757
gene-LOC118265781	LOC118265781	antichymotrypsin-1-like, transcript variant X1	1567	3915.2	2938.05	5594.17	2237.75	640.89	1829.89	147.58	105.46	222.07	75.97	22.15	78.29	158.37	58.8033	2.88971	1.53092	0.00174197	0.042926	yes	up	XP_035434849.1(antichymotrypsin-1-like isoform X1 [Spodoptera frugiperda])					COG4826(O:Posttranslational modification, protein turnover, chaperones)	COG4826(serine-type endopeptidase inhibitor activity)	PF00079.22(Serpin:Serpin (serine protease inhibitor))	sp|Q03383|ACH1_BOMMO(Antichymotrypsin-1 OS=Bombyx mori OX=7091 PE=1 SV=1)	118265781
gene-LOC118273414	LOC118273414	succinate--hydroxymethylglutarate CoA-transferase-like	1574	157.06	113.17	148.36	73.78	36.51	47.12	5.92	4.03	5.87	2.48	1.26	1.73	5.27333	1.82333	2.87462	1.52337	1.76318e-06	0.000259334	yes	up	XP_035446270.1(succinate--hydroxymethylglutarate CoA-transferase-like [Spodoptera frugiperda])	GO:0008410(molecular_function:CoA-transferase activity)	K18703	SUGCT		COG1804(C:Energy production and conversion)	COG1804(l-carnitine dehydratase bile acid-inducible protein F)	PF02515.19(CoA_transf_3:CoA-transferase family III)	sp|Q7TNE1|SUCHY_MOUSE(Succinate--hydroxymethylglutarate CoA-transferase OS=Mus musculus OX=10090 GN=Sugct PE=1 SV=2)	118273414
gene-LOC118271680	LOC118271680	dyslexia-associated protein KIAA0319-like, transcript variant X1	5267	437.89	237.03	458.6	190.4	150.9	77.63	4.29	2.18	4.66	1.66	1.35	0.74	3.71	1.25	2.8736	1.52286	0.000395136	0.0154428	yes	up	XP_035443715.1(dyslexia-associated protein KIAA0319-like isoform X1 [Spodoptera frugiperda])	GO:0016021(cellular_component:integral component of membrane)	K24404	KIAA0319L		ENOG410XQ5Y(S:Function unknown)	ENOG410XQ5Y(KIAA0319-like)	PF18911.2(PKD_4:PKD domain); PF15418.8(DUF4625:Domain of unknown function (DUF4625))	sp|Q5VV43|K0319_HUMAN(Dyslexia-associated protein KIAA0319 OS=Homo sapiens OX=9606 GN=KIAA0319 PE=1 SV=1)	118271680
gene-LOC118271232	LOC118271232	phosphatidate phosphatase LPIN2-like, transcript variant X1	3949	6701	4970	4674	1705	2782	1403	88.65	61.07	63.6	20.77	33.93	18.11	71.1067	24.27	2.87027	1.52119	0.000790247	0.025188	yes	up	XP_035443131.1(phosphatidate phosphatase LPIN2-like isoform X1 [Spodoptera frugiperda])	GO:0008195(molecular_function:phosphatidate phosphatase activity)	K15728	LPIN	map04936(Alcoholic liver disease); map00564(Glycerophospholipid metabolism); map00561(Glycerolipid metabolism); map04150(mTOR signaling pathway)	COG5083(S:Function unknown)	COG5083(phosphatidylinositol transfer protein)	PF08235.15(LNS2:LNS2 (Lipin/Ned1/Smp2)); PF04571.16(Lipin_N:lipin, N-terminal conserved region); PF16876.7(Lipin_mid:Lipin/Ned1/Smp2 multi-domain protein middle domain)	sp|Q91ZP3|LPIN1_MOUSE(Phosphatidate phosphatase LPIN1 OS=Mus musculus OX=10090 GN=Lpin1 PE=1 SV=1)	118271232
gene-LOC118273551	LOC118273551	protein spire-like, transcript variant X1	5984	528.8	355.89	401.17	248.05	149.09	94.66	5.49	3.52	4.39	2.26	1.45	0.98	4.46667	1.56333	2.86361	1.51783	8.73359e-05	0.00511694	yes	up	XP_035446477.1(protein spire-like isoform X1 [Spodoptera frugiperda])		K02098	SPIR	map04320(Dorso-ventral axis formation)	ENOG4111E0J(U:Intracellular trafficking, secretion, and vesicular transport)	ENOG4111E0J(spire homolog)	PF16474.7(KIND:Kinase non-catalytic C-lobe domain)	sp|Q9U1K1|SPIR_DROME(Protein spire OS=Drosophila melanogaster OX=7227 GN=spir PE=1 SV=1)	118273551
gene-LOC118271503	LOC118271503	NEDD8 ultimate buster 1-like, transcript variant X1	2519	130.72	83.64	103.72	59.23	38.46	23.94	2.87	1.73	2.37	1.16	0.77	0.51	2.32333	0.813333	2.86031	1.51617	0.000223715	0.0101246	yes	up	XP_035443499.1(NEDD8 ultimate buster 1-like isoform X1 [Spodoptera frugiperda])					ENOG410ZK3P(K:Transcription)	ENOG410ZK3P(Negative regulator of ubiquitin-like proteins 1)	PF18037.3(Ubiquitin_5:Ubiquitin-like domain); PF00627.33(UBA:UBA/TS-N domain); PF00240.25(ubiquitin:Ubiquitin family); PF11976.10(Rad60-SLD:Ubiquitin-2 like Rad60 SUMO-like)	sp|P54729|NUB1_MOUSE(NEDD8 ultimate buster 1 OS=Mus musculus OX=10090 GN=Nub1 PE=1 SV=2)	118271503
gene-LOC118281122	LOC118281122	BCL2/adenovirus E1B 19 kDa protein-interacting protein 3-like, transcript variant X1	921	1474	1163	1377	762	285	508	109.48	82.23	109.15	50.56	19.32	36.89	100.287	35.59	2.85505	1.51351	1.50698e-05	0.00147768	yes	up	XP_035457493.1(BCL2/adenovirus E1B 19 kDa protein-interacting protein 3-like isoform X1 [Spodoptera frugiperda])	GO:0043065(biological_process:positive regulation of apoptotic process); GO:0016021(cellular_component:integral component of membrane); GO:0005740(cellular_component:mitochondrial envelope)	K15464	BNIP3	map04068(FoxO signaling pathway); map04137(Mitophagy - animal); map04140(Autophagy - animal); map05131(Shigellosis); map05134(Legionellosis)	ENOG4111KXP(U:Intracellular trafficking, secretion, and vesicular transport)	ENOG4111KXP(BCL2 adenovirus E1B 19kDa interacting protein 3)	PF06553.14(BNIP3:BNIP3)	sp|Q12983|BNIP3_HUMAN(BCL2/adenovirus E1B 19 kDa protein-interacting protein 3 OS=Homo sapiens OX=9606 GN=BNIP3 PE=1 SV=3)	118281122
gene-LOC118272991	LOC118272991	growth hormone-inducible transmembrane protein-like	1731	4666.6	5164.3	5507.45	2003.06	1939.31	1808.51	293.15	320.36	367.82	106.52	131.29	121.16	327.11	119.657	2.84612	1.509	2.36866e-08	6.67569e-06	yes	up	XP_035436758.1(growth hormone-inducible transmembrane protein-like [Spodoptera frugiperda])	GO:0016021(cellular_component:integral component of membrane)	K21890	GHITM, DERP2, TMBIM5		ENOG410XPHY(S:Function unknown)	ENOG410XPHY(growth hormone inducible transmembrane protein)	PF01027.22(Bax1-I:Inhibitor of apoptosis-promoting Bax1)	sp|Q9H3K2|GHITM_HUMAN(Growth hormone-inducible transmembrane protein OS=Homo sapiens OX=9606 GN=GHITM PE=1 SV=2)	118272991
gene-LOC118278221	LOC118278221	transcription factor SPT20 homolog	1954	64	72	48	23	18	29	1.87	1.98	1.46	0.6	0.48	0.82	1.77	0.633333	2.84506	1.50846	0.00198386	0.0464078	yes	up	XP_035453237.1(transcription factor SPT20 homolog [Spodoptera frugiperda])					ENOG4110RMW(S:Function unknown)	ENOG4110RMW(-)			118278221
gene-LOC118279211	LOC118279211	F-box/LRR-repeat protein 14-like	3304	1380	806	1095	445	268	517	22.28	12.23	18.39	6.38	3.95	8.1	17.6333	6.14333	2.82516	1.49833	3.11383e-05	0.00241579	yes	up	XP_035454686.1(F-box/LRR-repeat protein 14-like [Spodoptera frugiperda])		K10280	FBXL14		ENOG410YK3H(S:Function unknown); ENOG410XQ54(S:Function unknown)	ENOG410YK3H(protein ubiquitination involved in ubiquitin-dependent protein catabolic process); ENOG410XQ54(F-box and leucine-rich repeat protein)	PF13516.8(LRR_6:Leucine Rich repeat); PF12799.9(LRR_4:Leucine Rich repeats (2 copies)); PF00646.35(F-box:F-box domain); PF12937.9(F-box-like:F-box-like)	sp|Q17R01|FXL14_BOVIN(F-box/LRR-repeat protein 14 OS=Bos taurus OX=9913 GN=FBXL14 PE=2 SV=1)	118279211
gene-LOC118263995	LOC118263995	TATA-binding protein-associated factor 172-like, transcript variant X1	8131	1485	812	2102	680	374	599	9.35	4.77	13.72	3.8	2.15	3.66	9.28	3.20333	2.8101	1.49062	0.000210848	0.00976125	yes	up	XP_035432183.1(TATA-binding protein-associated factor 172-like isoform X1 [Spodoptera frugiperda])		K15192	BTAF1, MOT1		ENOG410XP4Z(L:Replication, recombination and repair)	ENOG410XP4Z(excision repair cross-complementing rodent repair deficiency complementation group)	PF12054.10(DUF3535:Domain of unknown function (DUF3535)); PF00176.25(SNF2-rel_dom:SNF2-related domain); PF00271.33(Helicase_C:Helicase conserved C-terminal domain)	sp|O14981|BTAF1_HUMAN(TATA-binding protein-associated factor 172 OS=Homo sapiens OX=9606 GN=BTAF1 PE=1 SV=2)	118263995
gene-LOC118274145	LOC118274145	ATP-dependent Clp protease ATP-binding subunit clpX-like, mitochondrial, transcript variant X1	3352	6961	2303	3831	1912	1356	1619	111.7	34.64	63.96	27.14	19.79	25.16	70.1	24.03	2.80028	1.48557	0.000547571	0.0196236	yes	up	XP_035447432.1(ATP-dependent Clp protease ATP-binding subunit clpX-like, mitochondrial isoform X1 [Spodoptera frugiperda])	GO:0006457(biological_process:protein folding); GO:0051082(molecular_function:unfolded protein binding); GO:0008270(molecular_function:zinc ion binding); GO:0016887(molecular_function:ATPase activity); GO:0046983(molecular_function:protein dimerization activity); GO:0005524(molecular_function:ATP binding)	K03544	clpX, CLPX		COG1219(O:Posttranslational modification, protein turnover, chaperones)	COG1219(ATP-dependent specificity component of the Clp protease. It directs the protease to specific substrates. Can perform chaperone functions in the absence of ClpP (By similarity))	PF07724.16(AAA_2:AAA domain (Cdc48 subfamily)); PF00004.31(AAA:ATPase family associated with various cellular activities (AAA)); PF10431.11(ClpB_D2-small:C-terminal, D2-small domain, of ClpB protein); PF00158.28(Sigma54_activat:Sigma-54 interaction domain); PF07728.16(AAA_5:AAA domain (dynein-related subfamily)); PF01078.23(Mg_chelatase:Magnesium chelatase, subunit ChlI); PF12775.9(AAA_7:P-loop c…	sp|Q5U2U0|CLPX_RAT(ATP-dependent Clp protease ATP-binding subunit clpX-like, mitochondrial OS=Rattus norvegicus OX=10116 GN=Clpx PE=2 SV=1)	118274145
gene-LOC118274534	LOC118274534	homeobox protein cut-like, transcript variant X1	5674	310	150	494	156	89	114	2.75	1.41	4.78	1.29	0.8	1.02	2.98	1.03667	2.79939	1.48511	0.00149511	0.0385236	yes	up	XP_035447969.1(homeobox protein cut-like isoform X1 [Spodoptera frugiperda])		K09313	CUTL		ENOG410XPKP(K:Transcription); ENOG410YA18(K:Transcription)	ENOG410XPKP(Cut-like homeobox); ENOG410YA18(Homeobox domain)	PF02376.17(CUT:CUT domain); PF00046.31(Homeodomain:Homeodomain); PF05920.13(Homeobox_KN:Homeobox KN domain)	sp|P10180|CUT_DROME(Homeobox protein cut OS=Drosophila melanogaster OX=7227 GN=ct PE=1 SV=1)	118274534
gene-LOC118280591	LOC118280591	transcription factor EB-like, transcript variant X1	4927	1287	438.39	679	397	239.19	275	13.47	4.3	7.31	3.69	2.27	2.79	8.36	2.91667	2.79519	1.48295	0.000719999	0.0236428	yes	up	XP_035456633.1(transcription factor EB-like isoform X1 [Spodoptera frugiperda])		K09105	TFE3	map04137(Mitophagy - animal); map05202(Transcriptional misregulation in cancer); map05211(Renal cell carcinoma)	ENOG4110SME(K:Transcription)	ENOG4110SME(Transcription factor)	PF15951.7(MITF_TFEB_C_3_N:MITF/TFEB/TFEC/TFE3 N-terminus); PF00010.28(HLH:Helix-loop-helix DNA-binding domain)	sp|Q9R210|TFEB_MOUSE(Transcription factor EB OS=Mus musculus OX=10090 GN=Tfeb PE=1 SV=2)	118280591
gene-LOC118273902	LOC118273902	lon protease homolog, mitochondrial-like, transcript variant X1	3181	1480	2291	1929	898	746	597	25.38	36.99	34.38	13.65	11.68	9.94	32.25	11.7567	2.78885	1.47967	5.4063e-05	0.00367005	yes	up	XP_035446989.1(lon protease homolog, mitochondrial-like isoform X1 [Spodoptera frugiperda])	GO:0004176(molecular_function:ATP-dependent peptidase activity); GO:0043565(molecular_function:sequence-specific DNA binding); GO:0004252(molecular_function:serine-type endopeptidase activity); GO:0051131(biological_process:chaperone-mediated protein complex assembly); GO:0070407(biological_process:oxidation-dependent protein catabolic process); GO:0006515(biological_process:misfolded or incomple…	K08675	PRSS15, PIM1		COG0466(O:Posttranslational modification, protein turnover, chaperones)	COG0466(ATP-dependent serine protease that mediates the selective degradation of mutant and abnormal proteins as well as certain short-lived regulatory proteins. Required for cellular homeostasis and for survival from DNA damage and developmental changes induced by stress. Degrades polypeptides processively to yield small peptide fragments that are 5 to 10 amino acids long. Binds to DNA in a doub…	PF05362.15(Lon_C:Lon protease (S16) C-terminal proteolytic domain); PF02190.18(LON_substr_bdg:ATP-dependent protease La (LON) substrate-binding domain); PF00004.31(AAA:ATPase family associated with various cellular activities (AAA)); PF07728.16(AAA_5:AAA domain (dynein-related subfamily)); PF07724.16(AAA_2:AAA domain (Cdc48 subfamily)); PF13541.8(ChlI:Subunit ChlI of Mg-chelatase); PF13191.8(AAA_…	sp|Q7KUT2|LONM_DROME(Lon protease homolog, mitochondrial OS=Drosophila melanogaster OX=7227 GN=Lon PE=1 SV=1)	118273902
gene-LOC118272821	LOC118272821	DNA polymerase delta subunit 2-like	1525	93.1	151.67	91.87	47.07	41.34	45.25	3.65	5.61	3.78	1.64	1.48	1.73	4.34667	1.61667	2.78067	1.47543	0.00163055	0.0407493	yes	up	XP_035445410.1(DNA polymerase delta subunit 2-like [Spodoptera frugiperda])	GO:0006260(biological_process:DNA replication); GO:0003677(molecular_function:DNA binding)	K02328	POLD2	map03430(Mismatch repair); map03440(Homologous recombination); map03410(Base excision repair); map03420(Nucleotide excision repair); map03030(DNA replication)	COG1311(L:Replication, recombination and repair)	COG1311(DNA-directed DNA polymerase activity)	PF04042.18(DNA_pol_E_B:DNA polymerase alpha/epsilon subunit B); PF18018.3(DNA_pol_D_N:DNA polymerase delta subunit OB-fold domain)	sp|Q9W088|DPOD2_DROME(DNA polymerase delta subunit 2 OS=Drosophila melanogaster OX=7227 GN=Pol31 PE=1 SV=1)	118272821
gene-LOC118267380	LOC118267380	pecanex-like protein 1	13891	279.23	243.75	129.68	102.22	71.16	85.47	1	0.82	0.48	0.33	0.23	0.3	0.766667	0.286667	2.76659	1.46811	0.00101845	0.0296506	yes	up	XP_035437192.1(pecanex-like protein 1 [Spodoptera frugiperda])	GO:0016021(cellular_component:integral component of membrane)				ENOG410XPRI(S:Function unknown)	ENOG410XPRI(-Drosophila)	PF05041.17(Pecanex_C:Pecanex protein (C-terminus))	sp|E9PSU6|PCX1_RAT(Pecanex-like protein 1 OS=Rattus norvegicus OX=10116 GN=Pcnx1 PE=1 SV=1)	118267380
gene-LOC118274467	LOC118274467	GAS2-like protein pickled eggs	4983	3219.56	1005.21	1865.68	1148	527	685	37.15	9.82	20.73	10.59	4.99	6.9	22.5667	7.49333	2.76563	1.46761	0.00180507	0.0440201	yes	up	XP_035447842.1(GAS2-like protein pickled eggs [Spodoptera frugiperda])	GO:0008017(molecular_function:microtubule binding)	K24627	GAS2, GAS2L		ENOG410XQ3S(Z:Cytoskeleton)	ENOG410XQ3S(Growth arrest-specific 2 like)	PF02187.19(GAS2:Growth-Arrest-Specific Protein 2 Domain); PF00307.33(CH:Calponin homology (CH) domain)	sp|Q9W3Y4|GA2PE_DROME(GAS2-like protein pickled eggs OS=Drosophila melanogaster OX=7227 GN=pigs PE=2 SV=2)	118274467
gene-LOC118273441	LOC118273441	nucleoside diphosphate kinase 7-like	2413	202.37	357.48	308.55	112.64	101.94	127.8	3.68	7.15	7.03	2.12	2.05	2.09	5.95333	2.08667	2.74159	1.45501	0.000695458	0.0231056	yes	up	XP_035446312.1(LOW QUALITY PROTEIN: nucleoside diphosphate kinase 7-like [Spodoptera frugiperda])	GO:0006228(biological_process:UTP biosynthetic process); GO:0006241(biological_process:CTP biosynthetic process); GO:0004550(molecular_function:nucleoside diphosphate kinase activity); GO:0006183(biological_process:GTP biosynthetic process); GO:0005524(molecular_function:ATP binding)	K00940	ndk, NME	map00240(Pyrimidine metabolism); map01232(Nucleotide metabolism); map00983(Drug metabolism - other enzymes); map00230(Purine metabolism); map01240(Biosynthesis of cofactors)	COG0105(F:Nucleotide transport and metabolism)	COG0105(Major role in the synthesis of nucleoside triphosphates other than ATP. The ATP gamma phosphate is transferred to the NDP beta phosphate via a ping-pong mechanism, using a phosphorylated active-site intermediate (By similarity))	PF00334.21(NDK:Nucleoside diphosphate kinase)	sp|Q9Y5B8|NDK7_HUMAN(Nucleoside diphosphate kinase 7 OS=Homo sapiens OX=9606 GN=NME7 PE=1 SV=1)	118273441
gene-LOC118281198	LOC118281198	sorting nexin-16-like	2426	110.09	154.59	186.25	87.11	45.6	48.59	6.93	7.7	8.39	4.28	2.77	2.68	7.67333	3.24333	2.74123	1.45482	0.000316182	0.0131538	yes	up	XP_035457648.1(sorting nexin-16-like [Spodoptera frugiperda])	GO:0035091(molecular_function:phosphatidylinositol binding)	K17928	SNX16		ENOG410Z8KU(U:Intracellular trafficking, secretion, and vesicular transport)	ENOG410Z8KU(sorting nexin 16)	PF00787.26(PX:PX domain)	sp|P57768|SNX16_HUMAN(Sorting nexin-16 OS=Homo sapiens OX=9606 GN=SNX16 PE=1 SV=2)	118281198
gene-LOC118266150	LOC118266150	uncharacterized LOC118266150, transcript variant X1	1892	311.86	507.98	480.68	170.86	186.85	156.65	9.68	15.16	15.87	4.68	5.27	4.69	13.57	4.88	2.71294	1.43986	0.000387688	0.0153961	yes	up	PCG72929.1(hypothetical protein B5V51_327 [Heliothis virescens])	GO:0016021(cellular_component:integral component of membrane)				ENOG4111YQ9(S:Function unknown)	ENOG4111YQ9(-)	PF13166.8(AAA_13:AAA domain); PF04108.14(ATG17_like:Autophagy protein ATG17-like domain)		118266150
gene-LOC118267081	LOC118267081	protein kintoun-like	3614	553.38	381.59	823.02	203.83	228.81	247.97	8.1	5.25	12.53	2.65	3.06	3.52	8.62667	3.07667	2.65393	1.40813	0.000276749	0.0118057	yes	up	XP_035436747.1(protein kintoun-like [Spodoptera frugiperda])	GO:0005737(cellular_component:cytoplasm); GO:0070286(biological_process:axonemal dynein complex assembly); GO:0060285(biological_process:cilium-dependent cell motility)	K19751	DNAAF2, KTU, PF13		ENOG410XQ8C(S:Function unknown)	ENOG410XQ8C(PIH1 domain containing)	PF08190.14(PIH1:PIH1 N-terminal domain); PF18201.3(PIH1_CS:PIH1 CS-like domain)	sp|B4HR78|KTU_DROSE(Protein kintoun OS=Drosophila sechellia OX=7238 GN=Nop17l PE=3 SV=1)	118267081
gene-LOC118267462	LOC118267462	tubulin-specific chaperone cofactor E-like protein, transcript variant X2	2944	1501	991	1227	564	419	512	28.6	17.68	24.17	9.53	7.29	9.48	23.4833	8.76667	2.64439	1.40293	1.70845e-09	6.51981e-07	yes	up	XP_035437368.1(tubulin-specific chaperone cofactor E-like protein isoform X1 [Spodoptera frugiperda])	GO:0005856(cellular_component:cytoskeleton)	K22449	TBCEL		ENOG41103AE(S:Function unknown)	ENOG41103AE(Tubulin folding cofactor E-like)	PF12799.9(LRR_4:Leucine Rich repeats (2 copies)); PF14560.8(Ubiquitin_2:Ubiquitin-like domain); PF00240.25(ubiquitin:Ubiquitin family); PF14580.8(LRR_9:Leucine-rich repeat)	sp|Q8C5W3|TBCEL_MOUSE(Tubulin-specific chaperone cofactor E-like protein OS=Mus musculus OX=10090 GN=Tbcel PE=1 SV=1)	118267462
gene-LOC118269751	LOC118269751	scolexin B, transcript variant X1	1280	3046	2216	6489	1967	1474	1283	148.54	102.3	334.03	85.59	65.66	61.04	194.957	70.7633	2.61382	1.38616	0.00196948	0.0463083	yes	up	XP_035440935.1(scolexin B isoform X1 [Spodoptera frugiperda])	GO:0004252(molecular_function:serine-type endopeptidase activity)	K09463	KLK13		COG5640(O:Posttranslational modification, protein turnover, chaperones)	COG5640(protease)	PF00089.28(Trypsin:Trypsin); PF13365.8(Trypsin_2:Trypsin-like peptidase domain)	sp|C1JE15|SCLXB_HELVI(Scolexin B OS=Heliothis virescens OX=7102 PE=1 SV=1)	118269751
gene-LOC118267331	LOC118267331	BTB/POZ domain-containing protein 9-like, transcript variant X1	4554	1238	745	1769	522	501	464	14.13	7.95	20.97	5.25	5.18	5.06	14.35	5.16333	2.61255	1.38546	0.000148165	0.00758004	yes	up	XP_035437157.1(BTB/POZ domain-containing protein 9-like isoform X1 [Spodoptera frugiperda])		K10481	BTBD9		ENOG410Z7D9(S:Function unknown)	ENOG410Z7D9(BTB POZ domain containing)	PF00651.33(BTB:BTB/POZ domain); PF07707.17(BACK:BTB And C-terminal Kelch); PF00754.27(F5_F8_type_C:F5/8 type C domain)	sp|Q5PQR3|BTBD9_RAT(BTB/POZ domain-containing protein 9 OS=Rattus norvegicus OX=10116 GN=Btbd9 PE=1 SV=1)	118267331
gene-LOC118274485	LOC118274485	BRCA1-associated protein-like	2875	281.04	238.38	249.27	136.31	109.75	72.16	5.65	4.69	6.27	3.42	2.86	2.14	5.53667	2.80667	2.60883	1.3834	2.16806e-05	0.00190567	yes	up	XP_035447882.1(BRCA1-associated protein-like [Spodoptera frugiperda])	GO:0008270(molecular_function:zinc ion binding)	K18419;K10632	DCGR8;BRAP	map04014(Ras signaling pathway)	ENOG410XSS2(S:Function unknown)	ENOG410XSS2(BRCA1 associated protein)	PF07576.14(BRAP2:BRCA1-associated protein 2); PF02148.21(zf-UBP:Zn-finger in ubiquitin-hydrolases and other protein); PF13639.8(zf-RING_2:Ring finger domain); PF13923.8(zf-C3HC4_2:Zinc finger, C3HC4 type (RING finger)); PF12678.9(zf-rbx1:RING-H2 zinc finger domain); PF00097.27(zf-C3HC4:Zinc finger, C3HC4 type (RING finger)); PF13445.8(zf-RING_UBOX:RING-type zinc-finger); PF17123.7(zf-RING_11:RING…	sp|Q7Z569|BRAP_HUMAN(BRCA1-associated protein OS=Homo sapiens OX=9606 GN=BRAP PE=1 SV=2)	118274485
gene-LOC118278161	LOC118278161	DE-cadherin-like	8444	924	519	1511	565	295	367	5.53	2.91	9.36	3	1.61	2.13	5.93333	2.24667	2.56432	1.35858	0.00159289	0.040092	yes	up	XP_035453150.1(DE-cadherin-like [Spodoptera frugiperda])	GO:0016021(cellular_component:integral component of membrane); GO:0007156(biological_process:homophilic cell adhesion via plasma membrane adhesion molecules); GO:0005509(molecular_function:calcium ion binding); GO:0005886(cellular_component:plasma membrane)				ENOG410XPEI(S:Function unknown); ENOG410XQHI(U:Intracellular trafficking, secretion, and vesicular transport)	ENOG410XPEI(homophilic cell adhesion); ENOG410XQHI(Cadherins are calcium dependent cell adhesion proteins (By similarity))	PF00028.19(Cadherin:Cadherin domain); PF01049.19(Cadherin_C:Cadherin cytoplasmic region); PF02210.26(Laminin_G_2:Laminin G domain); PF00054.25(Laminin_G_1:Laminin G domain); PF17756.3(RET_CLD1:RET Cadherin like domain 1)	sp|Q24298|CADE_DROME(DE-cadherin OS=Drosophila melanogaster OX=7227 GN=shg PE=1 SV=2)	118278161
gene-LOC118263189	LOC118263189	aspartate aminotransferase, cytoplasmic-like, transcript variant X1	1551	4774.91	2501.55	2451.49	1992.07	993.86	1164.09	46.25	23.85	24.72	19.29	10.34	12.17	31.6067	13.9333	2.5578	1.3549	0.00045598	0.0171997	yes	up	XP_035430924.1(aspartate aminotransferase, cytoplasmic-like isoform X1 [Spodoptera frugiperda])	GO:0004069(molecular_function:L-aspartate:2-oxoglutarate aminotransferase activity); GO:0009058(biological_process:biosynthetic process); GO:0006520(biological_process:cellular amino acid metabolic process); GO:0030170(molecular_function:pyridoxal phosphate binding)	K14454	GOT1	map00220(Arginine biosynthesis); map00270(Cysteine and methionine metabolism); map00330(Arginine and proline metabolism); map00250(Alanine, aspartate and glutamate metabolism); map00360(Phenylalanine metabolism); map00350(Tyrosine metabolism); map00400(Phenylalanine, tyrosine and tryptophan biosynthesis)	COG1448(E:Amino acid transport and metabolism)	COG1448(aminotransferase)	PF00155.23(Aminotran_1_2:Aminotransferase class I and II)	sp|P00504|AATC_CHICK(Aspartate aminotransferase, cytoplasmic OS=Gallus gallus OX=9031 GN=GOT1 PE=1 SV=3)	118263189
gene-LOC118276042	LOC118276042	protein TANC2-like, transcript variant X1	5323	467	289	646	265	134	194	5.07	2.88	7.02	2.41	1.26	2.06	4.99	1.91	2.52994	1.33911	0.000294046	0.0123569	yes	up	XP_035450064.1(protein TANC2-like isoform X1 [Spodoptera frugiperda])					COG0666(S:Function unknown)	COG0666(Ankyrin Repeat)	PF12796.9(Ank_2:Ankyrin repeats (3 copies)); PF13637.8(Ank_4:Ankyrin repeats (many copies)); PF13857.8(Ank_5:Ankyrin repeats (many copies)); PF00023.32(Ank:Ankyrin repeat); PF12895.9(ANAPC3:Anaphase-promoting complex, cyclosome, subunit 3)	sp|A2A690|TANC2_MOUSE(Protein TANC2 OS=Mus musculus OX=10090 GN=Tanc2 PE=1 SV=1)	118276042
gene-LOC118264031	LOC118264031	dihydropyrimidine dehydrogenase [NADP(+)]-like	3319	1583.62	1076.59	897.62	614.43	286.84	631.34	25.44	16.25	15	8.77	4.2	9.84	18.8967	7.60333	2.52163	1.33436	0.00174642	0.0429461	yes	up	XP_035432243.1(dihydropyrimidine dehydrogenase [NADP(+)]-like [Spodoptera frugiperda])	GO:0019483(biological_process:beta-alanine biosynthetic process); GO:0005737(cellular_component:cytoplasm); GO:0051539(molecular_function:4 iron, 4 sulfur cluster binding); GO:0017113(molecular_function:dihydropyrimidine dehydrogenase (NADP+) activity); GO:0006207(biological_process:'de novo' pyrimidine nucleobase biosynthetic process); GO:0006210(biological_process:thymine catabolic process); GO…	K00207	DPYD	map00240(Pyrimidine metabolism); map00983(Drug metabolism - other enzymes); map00770(Pantothenate and CoA biosynthesis); map00410(beta-Alanine metabolism)	COG0167(F:Nucleotide transport and metabolism)	COG0167(Catalyzes the conversion of dihydroorotate to orotate)	PF01180.23(DHO_dh:Dihydroorotate dehydrogenase); PF14691.8(Fer4_20:Dihydroprymidine dehydrogenase domain II, 4Fe-4S cluster); PF14697.8(Fer4_21:4Fe-4S dicluster domain); PF07992.16(Pyr_redox_2:Pyridine nucleotide-disulphide oxidoreductase); PF13450.8(NAD_binding_8:NAD(P)-binding Rossmann-like domain); PF13738.8(Pyr_redox_3:Pyridine nucleotide-disulphide oxidoreductase); PF13237.8(Fer4_10:4Fe-4S d…	sp|Q6NYG8|DPYD_DANRE(Dihydropyrimidine dehydrogenase [NADP(+)] OS=Danio rerio OX=7955 GN=dpyd PE=2 SV=1)	118264031
gene-LOC118278464	LOC118278464	uncharacterized LOC118278464	5931	114.66	87.46	144.59	47.21	35.71	62.42	20.54	16.14	19.16	7.02	5.28	11.45	18.6133	7.91667	2.51498	1.33054	0.000810199	0.0256567	yes	up	XP_035453541.1(uncharacterized protein LOC118278464 [Spodoptera frugiperda])					COG5640(O:Posttranslational modification, protein turnover, chaperones)	COG5640(protease)			118278464
gene-LOC118272043	LOC118272043	fatty-acid amide hydrolase 2-like	1845	1108	556	765	402	298	326	34.54	16.34	24.98	11.16	8.48	9.88	25.2867	9.84	2.50246	1.32334	1.59557e-05	0.00152226	yes	up	XP_035444239.1(fatty-acid amide hydrolase 2-like [Spodoptera frugiperda])	GO:0016021(cellular_component:integral component of membrane); GO:0046872(molecular_function:metal ion binding); GO:0005975(biological_process:carbohydrate metabolic process); GO:0005739(cellular_component:mitochondrion); GO:0016868(molecular_function:intramolecular transferase activity, phosphotransferases)	K19176	FAAH2		COG0154(J:Translation, ribosomal structure and biogenesis)	COG0154(Allows the formation of correctly charged Gln-tRNA(Gln) through the transamidation of misacylated Glu-tRNA(Gln) in organisms which lack glutaminyl-tRNA synthetase. The reaction takes place in the presence of glutamine and ATP through an activated gamma-phospho-Glu-tRNA(Gln) (By similarity))	PF01425.23(Amidase:Amidase)	sp|Q6GMR7|FAAH2_HUMAN(Fatty-acid amide hydrolase 2 OS=Homo sapiens OX=9606 GN=FAAH2 PE=1 SV=1)	118272043
gene-LOC118279961	LOC118279961	chaoptin-like	3610	353	401	385	243	98	168	7.05	8.28	8.92	4.96	2.12	3.71	8.08333	3.59667	2.49624	1.31976	0.000338571	0.0138569	yes	up	XP_035455719.1(chaoptin-like [Spodoptera frugiperda])					COG4886(S:Function unknown)	COG4886(leucine Rich Repeat)	PF13855.8(LRR_8:Leucine rich repeat); PF12799.9(LRR_4:Leucine Rich repeats (2 copies)); PF13306.8(LRR_5:BspA type Leucine rich repeat region (6 copies)); PF14580.8(LRR_9:Leucine-rich repeat)	sp|Q9Z1S7|OMD_RAT(Osteomodulin OS=Rattus norvegicus OX=10116 GN=Omd PE=2 SV=1)	118279961
gene-LOC118269890	LOC118269890	uncharacterized LOC118269890	1463	5053	2646	2553	1469	1492	1373	208.32	103.1	110.73	53.98	56.18	55.12	140.717	55.0933	2.47461	1.3072	0.000646692	0.0219502	yes	up	XP_035441149.1(LOW QUALITY PROTEIN: uncharacterized protein LOC118269890 [Spodoptera frugiperda])	GO:0043066(biological_process:negative regulation of apoptotic process)	K16220	HAX1		ENOG410Y71E(S:Function unknown); ENOG411211U(S:Function unknown)	ENOG410Y71E(-); ENOG411211U(HCLS1 associated protein X-1)			118269890
gene-LOC118280611	LOC118280611	lysine-specific demethylase lid-like	8058	380.74	429.05	592.79	314.44	164.33	154.57	5.63	5.68	5.21	4.19	2.56	1.64	5.50667	2.79667	2.44644	1.29069	0.000266176	0.0114936	yes	up	XP_035456702.1(lysine-specific demethylase lid-like [Spodoptera frugiperda])	GO:0005634(cellular_component:nucleus); GO:0046872(molecular_function:metal ion binding); GO:0034647(molecular_function:histone demethylase activity (H3-trimethyl-K4 specific)); GO:0051213(molecular_function:dioxygenase activity); GO:0003677(molecular_function:DNA binding)	K11446	KDM5, JARID1		ENOG410XR9J(S:Function unknown)	ENOG410XR9J(lysine (K)-specific demethylase)	PF08429.13(PLU-1:PLU-1-like protein); PF02373.24(JmjC:JmjC domain, hydroxylase); PF00628.31(PHD:PHD-finger); PF01388.23(ARID:ARID/BRIGHT DNA binding domain); PF02375.19(JmjN:jmjN domain); PF02928.18(zf-C5HC2:C5HC2 zinc finger)	sp|Q9VMJ7|KDM5_DROME(Lysine-specific demethylase lid OS=Drosophila melanogaster OX=7227 GN=lid PE=1 SV=1)	118280611
gene-LOC118279965	LOC118279965	BTB/POZ domain-containing protein 10-like	1899	1051	1268	1585	767	519	458	31.67	36.02	50.01	20.58	14.28	13.42	39.2333	16.0933	2.44222	1.28819	2.68802e-05	0.00223264	yes	up	XP_022816967.1(BTB/POZ domain-containing protein 10 [Spodoptera litura])	GO:0005737(cellular_component:cytoplasm)	K10482	BTBD10		ENOG410XSS5(S:Function unknown)	ENOG410XSS5(BTB (POZ) domain containing 10)	PF16017.7(BTB_3:BTB/POZ domain); PF02214.24(BTB_2:BTB/POZ domain)	sp|Q9BSF8|BTBDA_HUMAN(BTB/POZ domain-containing protein 10 OS=Homo sapiens OX=9606 GN=BTBD10 PE=1 SV=2)	118279965
gene-LOC118275049	LOC118275049	uncharacterized LOC118275049	1022	672	576	729	265	311	274	41.75	34.28	47.08	14.74	17.93	17.14	41.0367	16.6033	2.43357	1.28307	1.70889e-05	0.00160863	yes	up	XP_035448787.1(uncharacterized protein LOC118275049 [Spodoptera frugiperda])	GO:0005634(cellular_component:nucleus); GO:0003677(molecular_function:DNA binding)				ENOG410XTMJ(S:Function unknown); ENOG410ZB97(S:Function unknown); ENOG410XYZ1(S:Function unknown)	ENOG410XTMJ(Alcohol dehydrogenase transcription factor Myb/SANT-like); ENOG410ZB97(MADF); ENOG410XYZ1(MADF)	PF10545.11(MADF_DNA_bdg:Alcohol dehydrogenase transcription factor Myb/SANT-like); PF02944.22(BESS:BESS motif)		118275049
gene-LOC118279633	LOC118279633	transcription factor CP2-like, transcript variant X1	2426	296.9	247.44	361.18	204.25	74.87	130.65	8.55	6.36	10.98	5.19	1.82	3.55	8.63	3.52	2.43269	1.28255	0.000588735	0.020679	yes	up	XP_035455196.1(transcription factor CP2-like isoform X1 [Spodoptera frugiperda])		K09275	TFCP2		ENOG410XNZ6(K:Transcription)	ENOG410XNZ6(Transcription factor)	PF04516.17(CP2:CP2 transcription factor); PF18016.3(SAM_3:SAM domain (Sterile alpha motif))	sp|Q7T2U9|TFCP2_CHICK(Transcription factor CP2 OS=Gallus gallus OX=9031 GN=TFCP2 PE=2 SV=1)	118279633
gene-LOC118271857	LOC118271857	MOXD1 homolog 1-like	3704	1379.43	709.06	1904.55	849.98	413.6	514.98	27.84	13.84	40.02	15.23	7.43	9.89	27.2333	10.85	2.40371	1.26527	0.00208765	0.0484033	yes	up	XP_035443996.1(MOXD1 homolog 1-like [Spodoptera frugiperda])					ENOG410XR89(S:Function unknown)	ENOG410XR89(dopamine beta-hydroxylase (dopamine beta-monooxygenase))	PF03712.17(Cu2_monoox_C:Copper type II ascorbate-dependent monooxygenase, C-terminal domain); PF01082.22(Cu2_monooxygen:Copper type II ascorbate-dependent monooxygenase, N-terminal domain); PF03351.19(DOMON:DOMON domain)	sp|Q9VUY0|MOX11_DROME(MOXD1 homolog 1 OS=Drosophila melanogaster OX=7227 GN=CG5235 PE=2 SV=2)	118271857
gene-LOC118267400	LOC118267400	protein TIS11-like, transcript variant X1	3370	2940.15	1711.73	2430.98	1395.88	715.96	1076.59	46.66	25.54	40.18	19.82	10.41	16.7	37.46	15.6433	2.39224	1.25836	2.1729e-05	0.00190567	yes	up	XP_035437255.1(protein TIS11-like isoform X1 [Spodoptera frugiperda])	GO:0046872(molecular_function:metal ion binding)	K15308	TTP	map05166(Human T-cell leukemia virus 1 infection); map05167(Kaposi sarcoma-associated herpesvirus infection)	COG5063(S:Function unknown)	COG5063(zinc finger)	PF00642.26(zf-CCCH:Zinc finger C-x8-C-x5-C-x3-H type (and similar)); PF18345.3(zf_CCCH_4:Zinc finger domain); PF18044.3(zf-CCCH_4:CCCH-type zinc finger); PF14608.8(zf-CCCH_2:RNA-binding, Nab2-type zinc finger)	sp|P47980|TIS11_DROME(Protein TIS11 OS=Drosophila melanogaster OX=7227 GN=Tis11 PE=2 SV=2)	118267400
gene-LOC118270839	LOC118270839	mushroom body large-type Kenyon cell-specific protein 1-like	3391	1601.12	1497.45	2320.5	1161.95	682.78	623.05	10.96	9.81	16.58	6.98	4.3	4.09	12.45	5.12333	2.39182	1.25811	3.40852e-05	0.00260153	yes	up	XP_035442516.1(LOW QUALITY PROTEIN: mushroom body large-type Kenyon cell-specific protein 1-like [Spodoptera frugiperda])	GO:0005634(cellular_component:nucleus); GO:0003677(molecular_function:DNA binding)	K20015	EIP93F	map04214(Apoptosis - fly)	ENOG4111GCI(K:Transcription); ENOG410Z8G0(S:Function unknown)	ENOG4111GCI(Ligand dependent nuclear receptor); ENOG410Z8G0(-)	PF05225.18(HTH_psq:helix-turn-helix, Psq domain)	sp|Q95YM8|MBLK1_APIME(Mushroom body large-type Kenyon cell-specific protein 1 OS=Apis mellifera OX=7460 GN=Mblk-1 PE=1 SV=1)	118270839
gene-LOC118275420	LOC118275420	probable peroxisomal acyl-coenzyme A oxidase 1	3028	969.61	383.25	785.12	343.23	268.79	317.92	17.22	6.4	14.52	5.42	4.36	5.48	12.7133	5.08667	2.38982	1.2569	0.000867497	0.0266284	yes	up	XP_035449260.1(probable peroxisomal acyl-coenzyme A oxidase 1 [Spodoptera frugiperda])	GO:0003997(molecular_function:acyl-CoA oxidase activity); GO:0005777(cellular_component:peroxisome); GO:0006635(biological_process:fatty acid beta-oxidation); GO:0071949(molecular_function:FAD binding)	K00232	E1.3.3.6, ACOX1, ACOX3	map00640(Propanoate metabolism); map00592(alpha-Linolenic acid metabolism); map03320(PPAR signaling pathway); map04024(cAMP signaling pathway); map01040(Biosynthesis of unsaturated fatty acids); map00071(Fatty acid degradation); map04936(Alcoholic liver disease); map04146(Peroxisome); map00410(beta-Alanine metabolism)	COG1960(I:Lipid transport and metabolism)	COG1960(acyl-CoA dehydrogenase)	PF01756.21(ACOX:Acyl-CoA oxidase); PF14749.8(Acyl-CoA_ox_N:Acyl-coenzyme A oxidase N-terminal); PF02770.21(Acyl-CoA_dh_M:Acyl-CoA dehydrogenase, middle domain); PF00441.26(Acyl-CoA_dh_1:Acyl-CoA dehydrogenase, C-terminal domain)	sp|Q7KML2|ACOX1_DROME(Probable peroxisomal acyl-coenzyme A oxidase 1 OS=Drosophila melanogaster OX=7227 GN=CG5009 PE=1 SV=1)	118275420
gene-LOC118273956	LOC118273956	uncharacterized LOC118273956	4930	866.45	1312.19	862.26	509.48	385.46	504.89	26.89	40.6	19.53	16.84	12.62	18.53	29.0067	15.9967	2.38768	1.25561	0.00139714	0.0368052	yes	up	XP_035447133.1(uncharacterized protein LOC118273956 [Spodoptera frugiperda])					ENOG410Z6T3(S:Function unknown); ENOG4111DXA(S:Function unknown)	ENOG410Z6T3(-); ENOG4111DXA(-)			118273956
gene-LOC118275108	LOC118275108	alpha-tocopherol transfer protein-like	1643	1957	1184.61	1364.99	771	416.04	835.02	82.85	44.61	53.79	28.98	16.07	34.4	60.4167	26.4833	2.38329	1.25295	0.000735338	0.0240347	yes	up	XP_035448862.1(alpha-tocopherol transfer protein-like [Spodoptera frugiperda])					ENOG410XRSQ(S:Function unknown)	ENOG410XRSQ(Transfer protein)	PF00650.22(CRAL_TRIO:CRAL/TRIO domain)	sp|Q9BTX7|TTPAL_HUMAN(Alpha-tocopherol transfer protein-like OS=Homo sapiens OX=9606 GN=TTPAL PE=1 SV=2)	118275108
gene-LOC118272082	LOC118272082	hydroxyacyl-coenzyme A dehydrogenase, mitochondrial-like	1174	1102	511	766	389	338	325	60.09	26.42	44.2	18.93	16.84	17.29	43.57	17.6867	2.36495	1.24181	0.000201172	0.00934392	yes	up	XP_035444302.1(hydroxyacyl-coenzyme A dehydrogenase, mitochondrial-like [Spodoptera frugiperda])	GO:0006631(biological_process:fatty acid metabolic process); GO:0016616(molecular_function:oxidoreductase activity, acting on the CH-OH group of donors, NAD or NADP as acceptor); GO:0070403(molecular_function:NAD+ binding)	K00022	HADH	map00310(Lysine degradation); map00280(Valine, leucine and isoleucine degradation); map00062(Fatty acid elongation); map00650(Butanoate metabolism); map00071(Fatty acid degradation); map00380(Tryptophan metabolism)	COG1250(I:Lipid transport and metabolism)	COG1250(Dehydrogenase)	PF02737.20(3HCDH_N:3-hydroxyacyl-CoA dehydrogenase, NAD binding domain); PF00725.24(3HCDH:3-hydroxyacyl-CoA dehydrogenase, C-terminal domain); PF07992.16(Pyr_redox_2:Pyridine nucleotide-disulphide oxidoreductase); PF01262.23(AlaDh_PNT_C:Alanine dehydrogenase/PNT, C-terminal domain); PF03446.17(NAD_binding_2:NAD binding domain of 6-phosphogluconate dehydrogenase); PF01266.26(DAO:FAD dependent oxid…	sp|Q16836|HCDH_HUMAN(Hydroxyacyl-coenzyme A dehydrogenase, mitochondrial OS=Homo sapiens OX=9606 GN=HADH PE=1 SV=3)	118272082
gene-LOC118281643	LOC118281643	D-2-hydroxyglutarate dehydrogenase, mitochondrial-like	2013	637	548	780	389	278	229	17.94	14.54	22.97	9.75	7.14	6.27	18.4833	7.72	2.36277	1.24048	2.06334e-06	0.000285631	yes	up	KAG8115558.1(hypothetical protein SFRUCORN_006707, partial [Spodoptera frugiperda])	GO:0005777(cellular_component:peroxisome); GO:0071949(molecular_function:FAD binding); GO:0016491(molecular_function:oxidoreductase activity)	K18204	D2HGDH		COG0277(C:Energy production and conversion)	COG0277(FAD linked oxidase domain protein)	PF02913.21(FAD-oxidase_C:FAD linked oxidases, C-terminal domain); PF01565.25(FAD_binding_4:FAD binding domain)	sp|A1L258|D2HDH_DANRE(D-2-hydroxyglutarate dehydrogenase, mitochondrial OS=Danio rerio OX=7955 GN=d2hgdh PE=2 SV=1)	118281643
gene-LOC118274107	LOC118274107	polyubiquitin-C-like, transcript variant X1	3401	62714	36542	46302	21646	20869	21904	1227.07	675.7	1050.66	381.24	373.3	418.17	984.477	390.903	2.36135	1.23961	1.69713e-05	0.00160829	yes	up	CAB3253606.1(unnamed protein product [Arctia plantaginis])		K08770	UBC	map04137(Mitophagy - animal); map05167(Kaposi sarcoma-associated herpesvirus infection); map03320(PPAR signaling pathway); map05012(Parkinson disease); map05131(Shigellosis); map04120(Ubiquitin mediated proteolysis); map05022(Pathways of neurodegeneration - multiple diseases)	COG5272(O:Posttranslational modification, protein turnover, chaperones)	COG5272(ubiquitin)	PF00240.25(ubiquitin:Ubiquitin family); PF11976.10(Rad60-SLD:Ubiquitin-2 like Rad60 SUMO-like); PF14560.8(Ubiquitin_2:Ubiquitin-like domain)	sp|P0CG71|UBIQ1_CAEEL(Polyubiquitin-A OS=Caenorhabditis elegans OX=6239 GN=ubq-1 PE=3 SV=1)	118274107
gene-LOC118263974	LOC118263974	forkhead box protein K1-like	6237	2338	1989	2311	1060	900	1041	19.18	15.32	19.66	7.72	6.74	8.27	18.0533	7.57667	2.35129	1.23345	9.03753e-09	2.94004e-06	yes	up	XP_035432155.1(forkhead box protein K1-like [Spodoptera frugiperda])		K09404	FOXK		COG5025(K:Transcription)	COG5025(forkhead box)	PF00250.20(Forkhead:Forkhead domain); PF00498.28(FHA:FHA domain)	sp|P42128|FOXK1_MOUSE(Forkhead box protein K1 OS=Mus musculus OX=10090 GN=Foxk1 PE=1 SV=2)	118263974
gene-LOC118281681	LOC118281681	protein SPT2 homolog	3852	1538	1347	1986	824	648	734	21.02	17.29	28.22	10.01	8.08	9.73	22.1767	9.27333	2.34722	1.23095	1.01414e-07	2.27296e-05	yes	up	XP_035458221.1(protein SPT2 homolog [Spodoptera frugiperda])		K15193	SPTY2D1, SPT2		ENOG410Y80B(S:Function unknown); ENOG410YGV8(S:Function unknown)	ENOG410Y80B(SPT2, Suppressor of Ty, domain containing 1 (S. cerevisiae)); ENOG410YGV8(-)	PF08243.13(SPT2:SPT2 chromatin protein)	sp|Q8IMP6|SPT2_DROME(Protein SPT2 homolog OS=Drosophila melanogaster OX=7227 GN=CG5815 PE=2 SV=1)	118281681
gene-LOC118273390	LOC118273390	protein big brother-like	2441	411	274	512	213	180	145	9.28	5.82	12.07	4.28	3.71	3.18	9.05667	3.72333	2.34655	1.23054	7.56557e-05	0.00474782	yes	up	XP_021189264.1(protein big brother-like [Helicoverpa armigera])	GO:0005634(cellular_component:nucleus); GO:0003713(molecular_function:transcription coactivator activity)	K25826	CBFB		ENOG410Z04Q(K:Transcription)	ENOG410Z04Q(core-binding factor beta subunit)	PF02312.19(CBF_beta:Core binding factor beta subunit)	sp|Q24040|BGB_DROME(Protein big brother OS=Drosophila melanogaster OX=7227 GN=Bgb PE=2 SV=3)	118273390
gene-LOC118265512	LOC118265512	cysteine and histidine-rich domain-containing protein-like	1338	3133	3984	3700	1709	1768	1505	144.39	173.75	179.79	70.24	74.44	67.59	165.977	70.7567	2.32709	1.21853	0.000164012	0.00815442	yes	up	XP_035434311.1(cysteine and histidine-rich domain-containing protein-like [Spodoptera frugiperda])	GO:0046872(molecular_function:metal ion binding)	K16729	CHORDC1, CHP1		ENOG410XPV6(S:Function unknown)	ENOG410XPV6(cysteine and histidine-rich domain (CHORD) containing 1)	PF04968.14(CHORD:CHORD); PF04969.18(CS:CS domain)	sp|Q9VCC0|CHRD1_DROME(Cysteine and histidine-rich domain-containing protein OS=Drosophila melanogaster OX=7227 GN=CHORD PE=1 SV=1)	118265512
gene-LOC118268190	LOC118268190	protein roadkill, transcript variant X1	3119	817.69	610.05	1099.41	583.58	236.9	376.84	16.33	11.35	22.52	10.47	4.29	7.14	16.7333	7.3	2.30318	1.20363	0.000890319	0.026977	yes	up	RVE51918.1(hypothetical protein evm_003384 [Chilo suppressalis])		K10523	SPOP	map04341(Hedgehog signaling pathway - fly); map04340(Hedgehog signaling pathway)	ENOG410XQV8(S:Function unknown)	ENOG410XQV8(meprin and TRAF homology domain-containing protein MATH domain-containing protein)	PF00651.33(BTB:BTB/POZ domain); PF00917.28(MATH:MATH domain)	sp|Q9VFP2|RDX_DROME(Protein roadkill OS=Drosophila melanogaster OX=7227 GN=rdx PE=1 SV=2)	118268190
gene-LOC118269749	LOC118269749	phenylalanine--tRNA ligase beta subunit-like	2081	944	910	1299	639	516	326	25.58	23.23	36.8	15.41	12.76	8.58	28.5367	12.25	2.29071	1.19579	0.000408706	0.0158108	yes	up	XP_035440924.1(phenylalanine--tRNA ligase beta subunit-like [Spodoptera frugiperda])		K01890	FARSB, pheT	map00970(Aminoacyl-tRNA biosynthesis)	COG0072(J:Translation, ribosomal structure and biogenesis)	COG0072(phenylalanyl-tRNA synthetase (beta subunit))	PF17759.3(tRNA_synthFbeta:Phenylalanyl tRNA synthetase beta chain CLM domain); PF18262.3(PhetRS_B1:Phe-tRNA synthetase beta subunit B1 domain); PF03483.19(B3_4:B3/4 domain); PF03484.17(B5:tRNA synthetase B5 domain)	sp|Q9VCA5|SYFB_DROME(Phenylalanine--tRNA ligase beta subunit OS=Drosophila melanogaster OX=7227 GN=beta-PheRS PE=1 SV=1)	118269749
gene-LOC118280721	LOC118280721	zinc finger protein 579-like	6362	1224	874	1738	579	545	618	34.49	22.85	51.44	14.75	14.14	16.89	36.26	15.26	2.28946	1.19501	0.000287432	0.012115	yes	up	XP_022837029.1(zinc finger protein 579-like isoform X1 [Spodoptera litura])					ENOG4111I5G(S:Function unknown)	ENOG4111I5G(ZnF_C2H2)	PF13894.8(zf-C2H2_4:C2H2-type zinc finger)		118280721
gene-LOC118273236	LOC118273236	nuclear factor of activated T-cells 5-like	6011	3003	1306	1798	1198	797	838	25.12	12.59	16.22	10.37	5.78	19.1	17.9767	11.75	2.28914	1.19481	0.000785155	0.0251036	yes	up	XP_035445996.1(LOW QUALITY PROTEIN: nuclear factor of activated T-cells 5-like [Spodoptera frugiperda])	GO:0003700(molecular_function:transcription factor activity, sequence-specific DNA binding); GO:0005634(cellular_component:nucleus); GO:0003677(molecular_function:DNA binding)	K17335	NFAT5		ENOG41118Z9(K:Transcription)	ENOG41118Z9(nuclear factor of activated T-cells 5, tonicity-responsive)	PF00554.24(RHD_DNA_bind:Rel homology DNA-binding domain); PF16179.7(RHD_dimer:Rel homology dimerisation domain)	sp|O94916|NFAT5_HUMAN(Nuclear factor of activated T-cells 5 OS=Homo sapiens OX=9606 GN=NFAT5 PE=1 SV=1)	118273236
gene-LOC118273899	LOC118273899	protein fem-1 homolog CG6966-like, transcript variant X1	3842	1555.12	1111.34	1403.67	719.74	535.35	641.13	21.59	14.57	20.24	8.91	6.82	8.69	18.8	8.14	2.28608	1.19288	4.6077e-09	1.58685e-06	yes	up	XP_035446982.1(protein fem-1 homolog CG6966-like isoform X1 [Spodoptera frugiperda])		K25805	FEM1A_C		COG0666(S:Function unknown)	COG0666(Ankyrin Repeat)	PF12796.9(Ank_2:Ankyrin repeats (3 copies)); PF13637.8(Ank_4:Ankyrin repeats (many copies)); PF00023.32(Ank:Ankyrin repeat); PF13606.8(Ank_3:Ankyrin repeat); PF13857.8(Ank_5:Ankyrin repeats (many copies))	sp|Q9VFD5|FEM1A_DROME(Protein fem-1 homolog CG6966 OS=Drosophila melanogaster OX=7227 GN=CG6966 PE=2 SV=2)	118273899
gene-LOC118281211	LOC118281211	zinc finger protein 62-like	2484	93	94	113	70	41	33	2.06	1.96	2.61	1.38	0.83	0.71	2.21	0.973333	2.28579	1.19269	0.00127734	0.0345518	yes	up	KAG8101092.1(hypothetical protein SFRUCORN_004090, partial [Spodoptera frugiperda])		K09228	KRAB	map05168(Herpes simplex virus 1 infection)	COG5048(S:Function unknown); ENOG410XPKW(S:Function unknown)	COG5048(Zinc finger protein); ENOG410XPKW(cytoplasmic FMR1 interacting protein)	PF13894.8(zf-C2H2_4:C2H2-type zinc finger); PF00096.28(zf-C2H2:Zinc finger, C2H2 type)		118281211
gene-LOC118264911	LOC118264911	tetraspanin-13-like, transcript variant X1	2722	875	1012	1264	704	340	477	17.47	19.01	26.33	12.5	6.2	9.24	20.9367	9.31333	2.28402	1.19158	0.000213066	0.00983165	yes	up	XP_035433462.1(tetraspanin-13-like isoform X1 [Spodoptera frugiperda])	GO:0016021(cellular_component:integral component of membrane)	K17356	TSPAN13_31		ENOG4111IRY(S:Function unknown)	ENOG4111IRY(tetraspanin)	PF00335.22(Tetraspanin:Tetraspanin family)	sp|Q7ZUB3|TSN31_DANRE(Tetraspanin-31 OS=Danio rerio OX=7955 GN=tspan31 PE=2 SV=2)	118264911
gene-LOC118278629	LOC118278629	uncharacterized LOC118278629, transcript variant X1	1721	91	74	74	44	27	42	3.39	2.61	2.89	1.45	0.92	1.53	2.96333	1.3	2.28065	1.18945	0.00111009	0.0315942	yes	up	XP_035453821.1(uncharacterized protein LOC118278629 isoform X1 [Spodoptera frugiperda])	GO:0016787(molecular_function:hydrolase activity)				ENOG4111S1N(S:Function unknown); COG0596(S:Function unknown); ENOG4111NQ7(S:Function unknown)	ENOG4111S1N(alpha/beta hydrolase fold); COG0596(Alpha beta hydrolase); ENOG4111NQ7(Hydrolase)	PF00561.22(Abhydrolase_1:alpha/beta hydrolase fold); PF12697.9(Abhydrolase_6:Alpha/beta hydrolase family)	sp|A2BGU9|SERHL_DANRE(Serine hydrolase-like protein OS=Danio rerio OX=7955 GN=serhl PE=2 SV=1)	118278629
gene-LOC118272066	LOC118272066	protein gustavus-like, transcript variant X1	3640	1500	2215	2236	970	994	854	17.22	23.17	26.11	9.97	9.77	9.41	22.1667	9.71667	2.26616	1.18025	0.00102055	0.0296507	yes	up	XP_022822692.1(protein gustavus isoform X1 [Spodoptera litura])		K10343	SPSB1_4, SSB1, SSB4		ENOG410XQC1(O:Posttranslational modification, protein turnover, chaperones)	ENOG410XQC1(splA ryanodine receptor domain and SOCS box containing)	PF00622.30(SPRY:SPRY domain); PF07525.18(SOCS_box:SOCS box)	sp|A1Z6E0|GUS_DROME(Protein gustavus OS=Drosophila melanogaster OX=7227 GN=gus PE=1 SV=2)	118272066
gene-LOC118270659	LOC118270659	muscle segmentation homeobox-like	1570	467	351	645	270	207	213	17.66	12.53	25.62	9.1	7.15	7.84	18.6033	8.03	2.2446	1.16646	4.83536e-05	0.00337996	yes	up	XP_035442290.1(muscle segmentation homeobox-like [Spodoptera frugiperda])	GO:0005634(cellular_component:nucleus); GO:0007275(biological_process:multicellular organism development); GO:0000981(molecular_function:RNA polymerase II transcription factor activity, sequence-specific DNA binding); GO:0003677(molecular_function:DNA binding)	K09341	MSX	map05166(Human T-cell leukemia virus 1 infection)	ENOG410YT2J(K:Transcription)	ENOG410YT2J(embryonic nail plate morphogenesis)	PF00046.31(Homeodomain:Homeodomain)	sp|Q03372|HMSH_DROME(Muscle segmentation homeobox OS=Drosophila melanogaster OX=7227 GN=Dr PE=1 SV=2)	118270659
gene-LOC118268157	LOC118268157	probable E3 ubiquitin-protein ligase HERC4	4891	2154	1699	2213	1061	879	933	22.24	16.45	23.64	9.69	8.27	9.38	20.7767	9.11333	2.2423	1.16498	6.89561e-10	2.86371e-07	yes	up	XP_035438375.1(LOW QUALITY PROTEIN: probable E3 ubiquitin-protein ligase HERC4 [Spodoptera frugiperda])	GO:0016021(cellular_component:integral component of membrane); GO:0004842(molecular_function:ubiquitin-protein transferase activity)	K10615	HERC4	map04120(Ubiquitin mediated proteolysis)	COG5184(D:Cell cycle control, cell division, chromosome partitioning); COG5184(Z:Cytoskeleton); COG5021(O:Posttranslational modification, protein turnover, chaperones)	COG5184(regulator of chromosome condensation); COG5184(regulator of chromosome condensation); COG5021(ubiquitin protein ligase)	PF00632.27(HECT:HECT-domain (ubiquitin-transferase)); PF00415.20(RCC1:Regulator of chromosome condensation (RCC1) repeat); PF13540.8(RCC1_2:Regulator of chromosome condensation (RCC1) repeat)	sp|Q6PAV2|HERC4_MOUSE(Probable E3 ubiquitin-protein ligase HERC4 OS=Mus musculus OX=10090 GN=Herc4 PE=1 SV=2)	118268157
gene-LOC118274446	LOC118274446	actin-related protein 2/3 complex subunit 3-like	1029	445.66	264.93	460.54	187.64	192.52	163.98	28.99	16.38	31.85	10.91	11.45	10.42	25.74	10.9267	2.23797	1.16219	0.0002184	0.00997995	yes	up	XP_035447812.1(actin-related protein 2/3 complex subunit 3-like [Spodoptera frugiperda])	GO:0003779(molecular_function:actin binding); GO:0005737(cellular_component:cytoplasm); GO:0005885(cellular_component:Arp2/3 protein complex); GO:0034314(biological_process:Arp2/3 complex-mediated actin nucleation)	K05756	ARPC3	map04666(Fc gamma R-mediated phagocytosis); map04810(Regulation of actin cytoskeleton); map05135(Yersinia infection); map05131(Shigellosis); map05130(Pathogenic Escherichia coli infection); map05132(Salmonella infection); map04530(Tight junction); map04144(Endocytosis); map05100(Bacterial invasion of epithelial cells)	ENOG4111FTG(S:Function unknown)	ENOG4111FTG(protein 2 3 complex, subunit)	PF04062.16(P21-Arc:ARP2/3 complex ARPC3 (21 kDa) subunit)	sp|Q9JM76|ARPC3_MOUSE(Actin-related protein 2/3 complex subunit 3 OS=Mus musculus OX=10090 GN=Arpc3 PE=1 SV=3)	118274446
gene-LOC118281875	LOC118281875	serine/threonine-protein kinase SIK2-like	5094	2403	1128	1911	1120	839	631	24.37	10.74	20.12	10.09	7.76	6.21	18.41	8.02	2.2253	1.154	0.000896593	0.027109	yes	up	XP_035458537.1(LOW QUALITY PROTEIN: serine/threonine-protein kinase SIK2-like [Spodoptera frugiperda])	GO:0004674(molecular_function:protein serine/threonine kinase activity); GO:0005524(molecular_function:ATP binding); GO:0004672(molecular_function:protein kinase activity)	K16311	SIK2	map04922(Glucagon signaling pathway)	ENOG410XNQ0(T:Signal transduction mechanisms)	ENOG410XNQ0(CAMK family protein kinase)	PF00069.27(Pkinase:Protein kinase domain); PF07714.19(PK_Tyr_Ser-Thr:Protein tyrosine and serine/threonine kinase); PF14531.8(Kinase-like:Kinase-like)	sp|Q9H0K1|SIK2_HUMAN(Serine/threonine-protein kinase SIK2 OS=Homo sapiens OX=9606 GN=SIK2 PE=1 SV=1)	118281875
gene-LOC118272474	LOC118272474	arf-GAP with dual PH domain-containing protein 1-like, transcript variant X1	5263	839	398	688	350	273	287	8.4	3.74	7.15	3.11	2.49	2.79	6.43	2.79667	2.21966	1.15034	0.000269229	0.01159	yes	up	XP_035444902.1(arf-GAP with dual PH domain-containing protein 1-like isoform X1 [Spodoptera frugiperda])	GO:1902936(molecular_function:phosphatidylinositol bisphosphate binding); GO:0005096(molecular_function:GTPase activator activity); GO:0043547(biological_process:positive regulation of GTPase activity)	K23781	ADAP, CENTA		COG5347(U:Intracellular trafficking, secretion, and vesicular transport)	COG5347(domain, ankyrin repeat and PH domain)	PF01412.20(ArfGap:Putative GTPase activating protein for Arf); PF00169.31(PH:PH domain); PF15413.8(PH_11:Pleckstrin homology domain)	sp|O75689|ADAP1_HUMAN(Arf-GAP with dual PH domain-containing protein 1 OS=Homo sapiens OX=9606 GN=ADAP1 PE=1 SV=2)	118272474
gene-LOC118269668	LOC118269668	tyrosine-protein kinase Shark-like	4158	851.86	959.81	1215.61	686.23	358.57	454.8	10.52	10.6	14.34	7.34	3.98	5.39	11.82	5.57	2.21768	1.14905	0.000126196	0.00680108	yes	up	XP_035440783.1(tyrosine-protein kinase Shark-like [Spodoptera frugiperda])	GO:0004714(molecular_function:transmembrane receptor protein tyrosine kinase activity); GO:0004715(molecular_function:non-membrane spanning protein tyrosine kinase activity); GO:0005524(molecular_function:ATP binding)	K17512	SHARK	map04013(MAPK signaling pathway - fly)	COG0666(S:Function unknown); COG0515(T:Signal transduction mechanisms)	COG0666(Ankyrin Repeat); COG0515(Serine Threonine protein kinase)	PF07714.19(PK_Tyr_Ser-Thr:Protein tyrosine and serine/threonine kinase); PF00069.27(Pkinase:Protein kinase domain); PF00017.26(SH2:SH2 domain); PF12796.9(Ank_2:Ankyrin repeats (3 copies)); PF00023.32(Ank:Ankyrin repeat); PF13637.8(Ank_4:Ankyrin repeats (many copies)); PF13857.8(Ank_5:Ankyrin repeats (many copies)); PF13606.8(Ank_3:Ankyrin repeat)	sp|Q24145|SHARK_DROME(Tyrosine-protein kinase Shark OS=Drosophila melanogaster OX=7227 GN=Shark PE=1 SV=2)	118269668
gene-LOC118274118	LOC118274118	very-long-chain (3R)-3-hydroxyacyl-CoA dehydratase-like	2761	742	759	1177	594	311	424	14.6	14.04	24.13	10.39	5.58	8.1	17.59	8.02333	2.19269	1.13271	0.000395914	0.0154428	yes	up	XP_035447390.1(very-long-chain (3R)-3-hydroxyacyl-CoA dehydratase-like [Spodoptera frugiperda])	GO:0006633(biological_process:fatty acid biosynthetic process); GO:0102158(molecular_function:very-long-chain 3-hydroxyacyl-CoA dehydratase activity); GO:0102343(molecular_function:3-hydroxy-arachidoyl-CoA dehydratase activity); GO:0102344(molecular_function:3-hydroxy-behenoyl-CoA dehydratase activity); GO:0102345(molecular_function:3-hydroxy-lignoceroyl-CoA dehydratase activity); GO:0016021(cell…	K10703	HACD, PHS1, PAS2	map01040(Biosynthesis of unsaturated fatty acids); map00062(Fatty acid elongation)	COG5198(S:Function unknown)	COG5198(Protein tyrosine phosphatase-like)	PF04387.16(PTPLA:Protein tyrosine phosphatase-like protein, PTPLA)	sp|Q7SY06|HACD3_DANRE(Very-long-chain (3R)-3-hydroxyacyl-CoA dehydratase OS=Danio rerio OX=7955 GN=hacd3 PE=2 SV=2)	118274118
gene-LOC118272697	LOC118272697	C-Maf-inducing protein-like	4697	1570	881	904	599	493	528	17.73	9.44	10.51	6	5.19	5.89	12.56	5.69333	2.19172	1.13207	0.00054648	0.0196236	yes	up	XP_035445237.1(C-Maf-inducing protein-like [Spodoptera frugiperda])					ENOG410XSJQ(S:Function unknown)	ENOG410XSJQ(c-Maf inducing protein)	PF13855.8(LRR_8:Leucine rich repeat)	sp|Q8IY22|CMIP_HUMAN(C-Maf-inducing protein OS=Homo sapiens OX=9606 GN=CMIP PE=1 SV=3)	118272697
gene-LOC118267546	LOC118267546	probable methylmalonate-semialdehyde dehydrogenase [acylating], mitochondrial	1918	896.77	750.24	971.41	452.97	282.62	539.24	26.55	20.67	30.11	11.56	7.53	14.57	25.7767	11.22	2.19021	1.13107	0.000689224	0.0230067	yes	up	XP_035437498.1(probable methylmalonate-semialdehyde dehydrogenase [acylating], mitochondrial [Spodoptera frugiperda])		K00140	mmsA, iolA, ALDH6A1	map00280(Valine, leucine and isoleucine degradation); map00640(Propanoate metabolism); map00410(beta-Alanine metabolism); map00562(Inositol phosphate metabolism)	ENOG410XNP1(I:Lipid transport and metabolism)	ENOG410XNP1(Dehydrogenase)	PF00171.24(Aldedh:Aldehyde dehydrogenase family)	sp|Q17M80|MMSA_AEDAE(Probable methylmalonate-semialdehyde dehydrogenase [acylating], mitochondrial OS=Aedes aegypti OX=7159 GN=AAEL001134 PE=3 SV=1)	118267546
gene-LOC118273159	LOC118273159	cytoplasmic dynein 1 light intermediate chain 2-like	3403	424	263	408	290	132	129	6.63	3.86	6.64	4.03	1.88	1.96	5.71	2.62333	2.18133	1.12521	0.00181646	0.0441452	yes	up	XP_035445870.1(cytoplasmic dynein 1 light intermediate chain 2-like [Spodoptera frugiperda])		K10416	DYNC1LI, DNCLI	map04145(Phagosome); map05132(Salmonella infection); map04962(Vasopressin-regulated water reabsorption)	ENOG410XQS4(Z:Cytoskeleton)	ENOG410XQS4(Dynein cytoplasmic 1 light intermediate chain)	PF05783.13(DLIC:Dynein light intermediate chain (DLIC)); PF00005.29(ABC_tran:ABC transporter)	sp|O43237|DC1L2_HUMAN(Cytoplasmic dynein 1 light intermediate chain 2 OS=Homo sapiens OX=9606 GN=DYNC1LI2 PE=1 SV=1)	118273159
gene-LOC118268514	LOC118268514	centaurin-gamma-1A-like, transcript variant X1	6371	786.97	514.7	1031.62	560.39	277.79	323.41	6.63	5.84	10.24	8.89	2.67	2.59	7.57	4.71667	2.17494	1.12098	0.000990759	0.0292057	yes	up	XP_035438936.1(centaurin-gamma-1A-like isoform X1 [Spodoptera frugiperda])		K12491	AGAP	map04144(Endocytosis)	COG5347(U:Intracellular trafficking, secretion, and vesicular transport)	COG5347(domain, ankyrin repeat and PH domain)	PF01412.20(ArfGap:Putative GTPase activating protein for Arf); PF00071.24(Ras:Ras family); PF00169.31(PH:PH domain)	sp|Q9NGC3|CEG1A_DROME(Centaurin-gamma-1A OS=Drosophila melanogaster OX=7227 GN=CenG1A PE=2 SV=2)	118268514
gene-LOC118274238	LOC118274238	GRAM domain-containing protein 2A-like, transcript variant X1	5681	1579	1144	1242	955	471	588	14.55	10.13	11.89	8.05	4.1	5.41	12.19	5.85333	2.15981	1.1109	8.16924e-05	0.00492947	yes	up	XP_035447561.1(uncharacterized protein LOC118274238 isoform X1 [Spodoptera frugiperda])					ENOG4111J3C(S:Function unknown); ENOG410XRQQ(S:Function unknown)	ENOG4111J3C(-); ENOG410XRQQ(GRAM domain containing)	PF02893.22(GRAM:GRAM domain)	sp|Q3KR37|ASTRB_HUMAN(Protein Aster-B OS=Homo sapiens OX=9606 GN=GRAMD1B PE=1 SV=1)	118274238
gene-LOC118272040	LOC118272040	uncharacterized LOC118272040	1602	188	126	209	105	83	70	6.94	4.39	8.1	3.45	2.8	2.51	6.47667	2.92	2.15272	1.10616	0.00023718	0.0104984	yes	up	XP_035444234.1(uncharacterized protein LOC118272040 [Spodoptera frugiperda])					ENOG410Z9XM(S:Function unknown); ENOG410YNKC(S:Function unknown); ENOG410ZCP5(S:Function unknown)	ENOG410Z9XM(Alcohol dehydrogenase transcription factor Myb/SANT-like); ENOG410YNKC(-); ENOG410ZCP5(Alcohol dehydrogenase transcription factor Myb/SANT-like)	PF10545.11(MADF_DNA_bdg:Alcohol dehydrogenase transcription factor Myb/SANT-like)		118272040
gene-LOC118273957	LOC118273957	uncharacterized LOC118273957	5493	1432.69	1259.5	1261.46	791.46	614.28	580.1	13.48	10.69	12.05	6.34	5.14	5.04	12.0733	5.50667	2.14756	1.1027	4.62043e-07	9.5942e-05	yes	up	XP_035447133.1(uncharacterized protein LOC118273956 [Spodoptera frugiperda])					ENOG410Z6T3(S:Function unknown); ENOG4111DXA(S:Function unknown)	ENOG410Z6T3(-); ENOG4111DXA(-)			118273957
gene-LOC118281923	LOC118281923	histone acetyltransferase Tip60-like, transcript variant X1	2643	1429	1073	825	695	507	478	30.86	21.62	18.64	13.13	10	9.89	23.7067	11.0067	2.14637	1.1019	0.000848194	0.026322	yes	up	XP_035458630.1(histone acetyltransferase Tip60-like isoform X1 [Spodoptera frugiperda])	GO:0006355(biological_process:regulation of transcription, DNA-templated); GO:0004402(molecular_function:histone acetyltransferase activity); GO:0035267(cellular_component:NuA4 histone acetyltransferase complex)	K11304	TIP60, KAT5, ESA1	map05166(Human T-cell leukemia virus 1 infection); map05017(Spinocerebellar ataxia)	COG5027(B:Chromatin structure and dynamics)	COG5027(histone acetyltransferase)	PF01853.20(MOZ_SAS:MOZ/SAS family); PF17772.3(zf-MYST:MYST family zinc finger domain); PF11717.10(Tudor-knot:RNA binding activity-knot of a chromodomain); PF13508.9(Acetyltransf_7:Acetyltransferase (GNAT) domain)	sp|Q960X4|TIP60_DROME(Histone acetyltransferase Tip60 OS=Drosophila melanogaster OX=7227 GN=Tip60 PE=1 SV=1)	118281923
gene-LOC118269600	LOC118269600	CCR4-NOT transcription complex subunit 6-like	7596	4121.36	3603	3588.84	2455.68	1696	1587.78	27.51	22.55	24.83	14.55	10.32	10.27	24.9633	11.7133	2.14226	1.09914	1.00492e-06	0.000177368	yes	up	XP_035440673.1(CCR4-NOT transcription complex subunit 6-like [Spodoptera frugiperda])	GO:0005737(cellular_component:cytoplasm); GO:0005634(cellular_component:nucleus); GO:0046872(molecular_function:metal ion binding); GO:0004535(molecular_function:poly(A)-specific ribonuclease activity)	K12603	CNOT6, CCR4	map03018(RNA degradation)	COG5239(A:RNA processing and modification)	COG5239(Ccr4-NOT transcription complex, subunit)	PF03372.25(Exo_endo_phos:Endonuclease/Exonuclease/phosphatase family); PF13855.8(LRR_8:Leucine rich repeat); PF12799.9(LRR_4:Leucine Rich repeats (2 copies))	sp|Q9ULM6|CNOT6_HUMAN(CCR4-NOT transcription complex subunit 6 OS=Homo sapiens OX=9606 GN=CNOT6 PE=1 SV=2)	118269600
gene-LOC118275285	LOC118275285	zinc finger protein 541-like, transcript variant X2	8720	627.68	270.06	507.26	278.81	181.58	231.85	12.36	11.68	10.52	7.42	5.3	5.34	11.52	6.02	2.13541	1.09451	0.00203456	0.0472499	yes	up	XP_035449086.1(zinc finger protein 541-like isoform X1 [Spodoptera frugiperda])	GO:0005634(cellular_component:nucleus)				ENOG4110BKZ(K:Transcription); COG5048(S:Function unknown)	ENOG4110BKZ(ELM2 and Myb SANT-like domain containing 1); COG5048(Zinc finger protein)	PF00096.28(zf-C2H2:Zinc finger, C2H2 type); PF13894.8(zf-C2H2_4:C2H2-type zinc finger); PF13912.8(zf-C2H2_6:C2H2-type zinc finger); PF01448.26(ELM2:ELM2 domain); PF13465.8(zf-H2C2_2:Zinc-finger double domain)	sp|Q4R2Z8|ZN541_MACFA(Zinc finger protein 541 (Fragment) OS=Macaca fascicularis OX=9541 GN=ZNF541 PE=2 SV=2)	118275285
gene-LOC118273341	LOC118273341	lysosomal thioesterase PPT2 homolog	1442	649	427	519	358	193	273	27.24	16.94	22.92	13.39	7.4	11.16	22.3667	10.65	2.09274	1.06539	0.000113399	0.00632885	yes	up	KAF9811953.1(hypothetical protein SFRURICE_021310 [Spodoptera frugiperda])	GO:0005764(cellular_component:lysosome); GO:0016740(molecular_function:transferase activity); GO:0008474(molecular_function:palmitoyl-(protein) hydrolase activity)	K01074	PPT	map04142(Lysosome); map00062(Fatty acid elongation)	COG1075(S:Function unknown)	COG1075(Triacylglycerol Lipase)	PF02089.17(Palm_thioest:Palmitoyl protein thioesterase); PF05057.16(DUF676:Putative serine esterase (DUF676)); PF07819.15(PGAP1:PGAP1-like protein)	sp|Q9VKH6|PPT2_DROME(Lysosomal thioesterase PPT2 homolog OS=Drosophila melanogaster OX=7227 GN=Ppt2 PE=2 SV=1)	118273341
gene-LOC118280435	LOC118280435	histidine triad nucleotide-binding protein 1-like	4324	659.4	512.12	700	512.2	224	263	7.96	5.8	8.78	5.49	2.47	3.08	7.51333	3.68	2.06739	1.04781	0.00097037	0.0287246	yes	up	XP_035456360.1(histidine triad nucleotide-binding protein 1-like [Spodoptera frugiperda])	GO:0003824(molecular_function:catalytic activity); GO:0016301(molecular_function:kinase activity)	K02503	HINT1, hinT, hit		COG0537(F:Nucleotide transport and metabolism); COG0537(G:Carbohydrate transport and metabolism)	COG0537(histidine triad (hIT) protein); COG0537(histidine triad (hIT) protein)	PF01230.25(HIT:HIT domain); PF11969.10(DcpS_C:Scavenger mRNA decapping enzyme C-term binding)	sp|Q8SQ21|HINT2_BOVIN(Histidine triad nucleotide-binding protein 2, mitochondrial OS=Bos taurus OX=9913 GN=HINT2 PE=2 SV=1)	118280435
gene-LOC118278624	LOC118278624	phosphate carrier protein, mitochondrial-like	1346	27426	13869	18712	12714	8257	10125	1085.77	518.75	778.81	452.82	300.76	395.92	794.443	383.167	2.05263	1.03747	0.000566413	0.0200949	yes	up	XP_035453816.1(phosphate carrier protein, mitochondrial-like [Spodoptera frugiperda])	GO:0016021(cellular_component:integral component of membrane); GO:0005315(molecular_function:inorganic phosphate transmembrane transporter activity); GO:1990547(biological_process:mitochondrial phosphate ion transmembrane transport)	K15102	SLC25A3, PHC, PIC		ENOG410XPST(S:Function unknown)	ENOG410XPST(Phosphate carrier protein)	PF00153.29(Mito_carr:Mitochondrial carrier protein)	sp|O61703|MPCP_CHOFU(Phosphate carrier protein, mitochondrial OS=Choristoneura fumiferana OX=7141 PE=2 SV=1)	118278624
gene-LOC118280627	LOC118280627	uncharacterized LOC118280627	816	532	287	423	273	187	186	48.31	24.92	41.31	22.22	15.55	16.56	38.18	18.11	2.04822	1.03437	0.00032875	0.0135334	yes	up	XP_035456737.1(uncharacterized protein LOC118280627 [Spodoptera frugiperda])	GO:0005634(cellular_component:nucleus); GO:0003677(molecular_function:DNA binding)				ENOG41129HT(S:Function unknown)	ENOG41129HT(BESS motif)	PF10545.11(MADF_DNA_bdg:Alcohol dehydrogenase transcription factor Myb/SANT-like); PF02944.22(BESS:BESS motif)		118280627
gene-LOC118273386	LOC118273386	integrator complex subunit 6-like, transcript variant X1	4370	622	390	650	351	237	275	7.42	4.37	8.07	3.72	2.58	3.18	6.62	3.16	2.04775	1.03404	4.0788e-05	0.00294887	yes	up	XP_035446224.1(integrator complex subunit 6-like isoform X1 [Spodoptera frugiperda])		K13143	INTS6, DDX26		ENOG410XRER(S:Function unknown)	ENOG410XRER(integrator complex subunit)	PF13519.8(VWA_2:von Willebrand factor type A domain); PF15300.8(INT_SG_DDX_CT_C:INTS6/SAGE1/DDX26B/CT45 C-terminus); PF00092.30(VWA:von Willebrand factor type A domain)	sp|Q6PCM2|INT6_MOUSE(Integrator complex subunit 6 OS=Mus musculus OX=10090 GN=Ints6 PE=1 SV=1)	118273386
gene-LOC118268814	LOC118268814	trifunctional purine biosynthetic protein adenosine-3-like, transcript variant X1	5353	2172	1843	2381	1770	752	971	23.53	18.44	27.97	17.55	8.04	10.03	23.3133	11.8733	2.0281	1.02013	0.00100601	0.0294879	yes	up	XP_035439381.1(trifunctional purine biosynthetic protein adenosine-3-like isoform X1 [Spodoptera frugiperda])	GO:0004641(molecular_function:phosphoribosylformylglycinamidine cyclo-ligase activity); GO:0004644(molecular_function:phosphoribosylglycinamide formyltransferase activity); GO:0009113(biological_process:purine nucleobase biosynthetic process); GO:0006189(biological_process:'de novo' IMP biosynthetic process); GO:0005524(molecular_function:ATP binding); GO:0046872(molecular_function:metal ion bind…	K11787	GART	map01523(Antifolate resistance); map00230(Purine metabolism); map00670(One carbon pool by folate)	COG0150(F:Nucleotide transport and metabolism); COG0151(F:Nucleotide transport and metabolism)	COG0150(phosphoribosylaminoimidazole synthetase); COG0151(Phosphoribosylglycinamide synthetase)	PF01071.21(GARS_A:Phosphoribosylglycinamide synthetase, ATP-grasp (A) domain); PF00551.21(Formyl_trans_N:Formyl transferase); PF02769.24(AIRS_C:AIR synthase related protein, C-terminal domain); PF02844.17(GARS_N:Phosphoribosylglycinamide synthetase, N domain); PF00586.26(AIRS:AIR synthase related protein, N-terminal domain); PF02843.18(GARS_C:Phosphoribosylglycinamide synthetase, C domain); PF027…	sp|Q26255|PUR2_CHITE(Trifunctional purine biosynthetic protein adenosine-3 OS=Chironomus tentans OX=7153 GN=GART PE=3 SV=1)	118268814
gene-LOC118280989	LOC118280989	silk gland factor 3-like	1828	349	194	339	185	136	142	11	5.77	11.19	5.19	3.91	4.35	9.32	4.48333	2.01376	1.00989	0.000496319	0.0182027	yes	up	XP_022816400.1(silk gland factor 3 [Spodoptera litura])	GO:0005634(cellular_component:nucleus); GO:0000981(molecular_function:RNA polymerase II transcription factor activity, sequence-specific DNA binding); GO:0003677(molecular_function:DNA binding)	K09365	POU3F, OTF		ENOG410XQ7X(K:Transcription)	ENOG410XQ7X(POU class)	PF00157.19(Pou:Pou domain - N-terminal to homeobox domain); PF00046.31(Homeodomain:Homeodomain)	sp|Q17237|SGF3_BOMMO(Silk gland factor 3 OS=Bombyx mori OX=7091 GN=SGF3 PE=2 SV=1)	118280989
gene-LOC118276503	LOC118276503	probable cysteine--tRNA ligase, mitochondrial	2022	192.43	160.49	187.04	135.95	68.68	87.61	5.39	4.24	5.48	3.39	1.76	2.39	5.03667	2.51333	2.01068	1.00768	0.000490582	0.0180862	yes	up	XP_035450071.1(probable cysteine--tRNA ligase, mitochondrial [Spodoptera frugiperda])	GO:0046872(molecular_function:metal ion binding); GO:0004817(molecular_function:cysteine-tRNA ligase activity); GO:0005524(molecular_function:ATP binding); GO:0006423(biological_process:cysteinyl-tRNA aminoacylation)	K01883	CARS, cysS	map00970(Aminoacyl-tRNA biosynthesis)	COG0215(J:Translation, ribosomal structure and biogenesis)	COG0215(Cysteinyl-tRNA synthetase)	PF01406.21(tRNA-synt_1e:tRNA synthetases class I (C) catalytic domain); PF09334.13(tRNA-synt_1g:tRNA synthetases class I (M)); PF00133.24(tRNA-synt_1:tRNA synthetases class I (I, L, M and V))	sp|Q6PA41|SYCM_XENLA(Probable cysteine--tRNA ligase, mitochondrial OS=Xenopus laevis OX=8355 GN=cars2 PE=2 SV=1)	118276503
gene-LOC118281924	LOC118281924	proto-oncogene c-Fos-like	4888	2971	1647	2350	1384	1032	1247	31.48	16.38	25.85	13.03	9.97	12.81	24.57	11.9367	2.00822	1.00591	0.000167857	0.00825835	yes	up	XP_035458636.1(proto-oncogene c-Fos-like [Spodoptera frugiperda])	GO:0003700(molecular_function:transcription factor activity, sequence-specific DNA binding); GO:0005634(cellular_component:nucleus); GO:0006357(biological_process:regulation of transcription from RNA polymerase II promoter); GO:0003677(molecular_function:DNA binding)	K21406	ATF3, A3-3		ENOG4111CH5(K:Transcription)	ENOG4111CH5(Transcription factor)	PF00170.23(bZIP_1:bZIP transcription factor); PF07716.17(bZIP_2:Basic region leucine zipper); PF03131.19(bZIP_Maf:bZIP Maf transcription factor)	sp|Q9XZS8|ATF3_DROME(Activating transcription factor 3 OS=Drosophila melanogaster OX=7227 GN=Atf3 PE=1 SV=1)	118281924
gene-LOC118274585	LOC118274585	unconventional myosin-XVIIIa-like, transcript variant X2	7757	2492	1485.05	2522.13	1512.97	899.01	1060	30.64	24.04	31.01	23.56	14.16	14.11	28.5633	17.2767	2.00349	1.00251	0.000132526	0.00695636	yes	up	XP_035448066.1(unconventional myosin-XVIIIa-like isoform X2 [Spodoptera frugiperda])		K10362	MYO18		COG5022(Z:Cytoskeleton)	COG5022(myosin heavy chain)	PF00063.23(Myosin_head:Myosin head (motor domain)); PF17820.3(PDZ_6:PDZ domain); PF00595.26(PDZ:PDZ domain); PF01576.21(Myosin_tail_1:Myosin tail)	sp|Q92614|MY18A_HUMAN(Unconventional myosin-XVIIIa OS=Homo sapiens OX=9606 GN=MYO18A PE=1 SV=3)	118274585
gene-LOC118271143	LOC118271143	AN1-type zinc finger protein 2A-like	3559	1596	949	1494	945	718	490	23.76	13.27	23.13	12.5	9.75	7.08	20.0533	9.77667	2.00079	1.00057	0.00182344	0.0441629	yes	up	XP_035442981.1(AN1-type zinc finger protein 2A-like [Spodoptera frugiperda])	GO:0008270(molecular_function:zinc ion binding)	K24685	ZFAND2		ENOG4111JCH(S:Function unknown)	ENOG4111JCH(zinc finger)	PF01428.18(zf-AN1:AN1-like Zinc finger); PF04236.17(Transp_Tc5_C:Tc5 transposase C-terminal domain); PF02809.22(UIM:Ubiquitin interaction motif)	sp|Q8WV99|ZFN2B_HUMAN(AN1-type zinc finger protein 2B OS=Homo sapiens OX=9606 GN=ZFAND2B PE=1 SV=1)	118271143
gene-LOC118273903	LOC118273903	conserved oligomeric Golgi complex subunit 5-like	2479	143	124	115	313	260	248	3.17	2.59	2.66	6.18	5.27	5.35	2.80667	5.6	0.499583	-1.0012	0.000222402	0.0101246	yes	down	XP_035446994.1(conserved oligomeric Golgi complex subunit 5-like [Spodoptera frugiperda])	GO:0006891(biological_process:intra-Golgi vesicle-mediated transport); GO:0016020(cellular_component:membrane); GO:0017119(cellular_component:Golgi transport complex)	K20292	COG5		ENOG410XWH0(S:Function unknown)	ENOG410XWH0(Component of oligomeric golgi complex 5)	PF10392.11(COG5:Golgi transport complex subunit 5)	sp|Q9VJD3|COG5_DROME(Conserved oligomeric Golgi complex subunit 5 OS=Drosophila melanogaster OX=7227 GN=fws PE=1 SV=1)	118273903
gene-LOC118273377	LOC118273377	golgin subfamily A member 2-like	2618	276	143	170	490	386	374	5.76	2.81	3.7	9.1	7.35	7.58	4.09	8.01	0.499206	-1.00229	0.0021185	0.0487185	yes	down	XP_035446206.1(LOW QUALITY PROTEIN: golgin subfamily A member 2-like [Spodoptera frugiperda])	GO:0005794(cellular_component:Golgi apparatus)	K20358	GOLGA2		ENOG410ZIE4(S:Function unknown)	ENOG410ZIE4(-)	PF15070.8(GOLGA2L5:Putative golgin subfamily A member 2-like protein 5)	sp|Q08379|GOGA2_HUMAN(Golgin subfamily A member 2 OS=Homo sapiens OX=9606 GN=GOLGA2 PE=1 SV=3)	118273377
gene-LOC118277823	LOC118277823	probable leucine--tRNA ligase, mitochondrial	2867	88	63	66	188	142	138	1.66	1.12	1.3	3.15	2.44	2.53	1.36	2.70667	0.497413	-1.00748	0.000527412	0.0191934	yes	down	XP_035452663.1(probable leucine--tRNA ligase, mitochondrial [Spodoptera frugiperda])	GO:0006429(biological_process:leucyl-tRNA aminoacylation); GO:0005524(molecular_function:ATP binding); GO:0002161(molecular_function:aminoacyl-tRNA editing activity); GO:0004823(molecular_function:leucine-tRNA ligase activity)	K01869	LARS, leuS	map00970(Aminoacyl-tRNA biosynthesis)	COG0495(J:Translation, ribosomal structure and biogenesis)	COG0495(Leucyl-trna synthetase)	PF00133.24(tRNA-synt_1:tRNA synthetases class I (I, L, M and V)); PF09334.13(tRNA-synt_1g:tRNA synthetases class I (M)); PF08264.15(Anticodon_1:Anticodon-binding domain of tRNA ligase); PF13603.8(tRNA-synt_1_2:Leucyl-tRNA synthetase, Domain 2)	sp|Q8VDC0|SYLM_MOUSE(Probable leucine--tRNA ligase, mitochondrial OS=Mus musculus OX=10090 GN=Lars2 PE=1 SV=1)	118277823
gene-LOC118276250	LOC118276250	aminoacyl tRNA synthase complex-interacting multifunctional protein 1-like	1324	101	122	115	298	217	226	4.72	5.39	5.66	12.41	9.26	10.29	5.25667	10.6533	0.496296	-1.01073	0.000570584	0.0201711	yes	down	XP_035450389.1(aminoacyl tRNA synthase complex-interacting multifunctional protein 1-like [Spodoptera frugiperda])	GO:0000049(molecular_function:tRNA binding)	K15437	AIMP1, ARC1		COG0073(J:Translation, ribosomal structure and biogenesis)	COG0073(Is required not only for elongation of protein synthesis but also for the initiation of all mRNA translation through initiator tRNA(fMet) aminoacylation (By similarity))	PF01588.22(tRNA_bind:Putative tRNA binding domain)	sp|Q12904|AIMP1_HUMAN(Aminoacyl tRNA synthase complex-interacting multifunctional protein 1 OS=Homo sapiens OX=9606 GN=AIMP1 PE=1 SV=2)	118276250
gene-LOC118277034	LOC118277034	ryanodine receptor-like	15821	2753.21	2373.81	2094.05	4887.27	5266.03	5289.48	46.48	42.02	40.34	99.68	114.9	121.37	42.9467	111.983	0.494298	-1.01655	0.0010488	0.0302227	yes	down	XP_035451591.1(ryanodine receptor-like [Spodoptera frugiperda])	GO:0033017(cellular_component:sarcoplasmic reticulum membrane); GO:0016021(cellular_component:integral component of membrane); GO:0005219(molecular_function:ryanodine-sensitive calcium-release channel activity)	K04962	RYR2	map04024(cAMP signaling pathway); map04972(Pancreatic secretion); map04260(Cardiac muscle contraction); map04261(Adrenergic signaling in cardiomyocytes); map04921(Oxytocin signaling pathway); map04713(Circadian entrainment); map04020(Calcium signaling pathway); map04371(Apelin signaling pathway); map04911(Insulin secretion); map05414(Dilated cardiomyopathy); map05415(Diabetic cardiomyopathy); map…	ENOG410YCNW(U:Intracellular trafficking, secretion, and vesicular transport)	ENOG410YCNW(ryanodine receptor)	PF01365.23(RYDR_ITPR:RIH domain); PF02026.18(RyR:RyR domain); PF00622.30(SPRY:SPRY domain); PF08709.13(Ins145_P3_rec:Inositol 1,4,5-trisphosphate/ryanodine receptor); PF06459.14(RR_TM4-6:Ryanodine Receptor TM 4-6); PF02815.21(MIR:MIR domain); PF08454.13(RIH_assoc:RyR and IP3R Homology associated); PF00520.33(Ion_trans:Ion transport protein); PF13499.8(EF-hand_7:EF-hand domain pair)	sp|Q24498|RYR_DROME(Ryanodine receptor OS=Drosophila melanogaster OX=7227 GN=RyR PE=1 SV=3)	118277034
gene-LOC118264413	LOC118264413	transducin beta-like protein 3	2512	77	93	103	269	185	153	1.68	1.91	2.35	5.23	3.69	3.25	1.98	4.05667	0.491648	-1.0243	0.00210926	0.048663	yes	down	XP_035432798.1(transducin beta-like protein 3 [Spodoptera frugiperda])	GO:0032040(cellular_component:small-subunit processome); GO:0006364(biological_process:rRNA processing); GO:0005730(cellular_component:nucleolus)	K14555	UTP13, TBL3	map03008(Ribosome biogenesis in eukaryotes)	ENOG410XPQD(S:Function unknown)	ENOG410XPQD(transducin beta-like 3)	PF00400.34(WD40:WD domain, G-beta repeat); PF08625.13(Utp13:Utp13 specific WD40 associated domain)	sp|Q2KJJ5|TBL3_BOVIN(Transducin beta-like protein 3 OS=Bos taurus OX=9913 GN=TBL3 PE=2 SV=1)	118264413
gene-LOC118262958	LOC118262958	daxx-like protein	4635	86.18	74.16	85.13	225.33	180.39	132.74	0.97	0.78	0.99	2.24	1.84	1.44	0.913333	1.84	0.490244	-1.02843	0.000823342	0.0257774	yes	down	XP_035430563.1(daxx-like protein [Spodoptera frugiperda])		K02308	DAXX	map04010(MAPK signaling pathway); map05168(Herpes simplex virus 1 infection); map05012(Parkinson disease); map05014(Amyotrophic lateral sclerosis); map04210(Apoptosis); map05022(Pathways of neurodegeneration - multiple diseases)	ENOG4111K0B(K:Transcription)	ENOG4111K0B(Death-domain associated protein)		sp|Q9VMD0|DAXX_DROME(Daxx-like protein OS=Drosophila melanogaster OX=7227 GN=Daxx PE=1 SV=3)	118262958
gene-LOC118277545	LOC118277545	uncharacterized LOC118277545, transcript variant X1	552	18092	10039	14242	29151	29279	31521	3284.25	1785.1	2918.32	4896.75	4984.15	5631.66	2662.56	5170.85	0.489253	-1.03135	0.000695058	0.0231056	yes	down	XP_035452284.1(uncharacterized protein LOC118277545 isoform X1 [Spodoptera frugiperda])									118277545
gene-LOC118272184	LOC118272184	X-ray repair cross-complementing protein 5-like	3175	168.65	113.17	176.27	358.04	240.46	393.68	2.84	1.79	3.09	5.37	3.7	6.44	2.57333	5.17	0.488429	-1.03378	0.00131516	0.0353043	yes	down	XP_035444431.1(X-ray repair cross-complementing protein 5-like [Spodoptera frugiperda])	GO:0006310(biological_process:DNA recombination); GO:0016787(molecular_function:hydrolase activity); GO:0006303(biological_process:double-strand break repair via nonhomologous end joining); GO:0042162(molecular_function:telomeric DNA binding); GO:0004386(molecular_function:helicase activity); GO:0043564(cellular_component:Ku70:Ku80 complex); GO:0003684(molecular_function:damaged DNA binding); GO:…	K10885	XRCC5, KU80, G22P2	map03450(Non-homologous end-joining)	ENOG410YKH9(L:Replication, recombination and repair)	ENOG410YKH9(X-ray repair complementing defective repair in Chinese hamster cells 5)	PF02735.18(Ku:Ku70/Ku80 beta-barrel domain); PF08785.13(Ku_PK_bind:Ku C terminal domain like); PF03731.17(Ku_N:Ku70/Ku80 N-terminal alpha/beta domain)	sp|P13010|XRCC5_HUMAN(X-ray repair cross-complementing protein 5 OS=Homo sapiens OX=9606 GN=XRCC5 PE=1 SV=3)	118272184
gene-LOC118278608	LOC118278608	mannosyl-oligosaccharide glucosidase-like	2622	245.48	266.79	236.13	808.11	382.75	515.86	3.99	4.18	4.08	11.68	5.65	8.04	4.08333	8.45667	0.48793	-1.03525	0.00141664	0.036974	yes	down	XP_035453791.1(mannosyl-oligosaccharide glucosidase-like [Spodoptera frugiperda])	GO:0004573(molecular_function:mannosyl-oligosaccharide glucosidase activity); GO:0016021(cellular_component:integral component of membrane); GO:0009311(biological_process:oligosaccharide metabolic process)	K01228	MOGS	map00510(N-Glycan biosynthesis); map04141(Protein processing in endoplasmic reticulum)	ENOG410XTHA(S:Function unknown)	ENOG410XTHA(mannosyloligosaccharide glucosidase)	PF03200.18(Glyco_hydro_63:Glycosyl hydrolase family 63 C-terminal domain); PF16923.7(Glyco_hydro_63N:Glycosyl hydrolase family 63 N-terminal domain); PF01204.20(Trehalase:Trehalase)	sp|O88941|MOGS_RAT(Mannosyl-oligosaccharide glucosidase OS=Rattus norvegicus OX=10116 GN=Mogs PE=1 SV=1)	118278608
gene-LOC118275288	LOC118275288	enolase-phosphatase E1-like	4737	286	312	221	792	550	513	3.13	3.21	2.51	7.71	5.5	5.45	2.95	6.22	0.485972	-1.04105	0.00161366	0.0404704	yes	down	XP_035449091.1(enolase-phosphatase E1-like [Spodoptera frugiperda])	GO:0005737(cellular_component:cytoplasm); GO:0019509(biological_process:L-methionine biosynthetic process from methylthioadenosine); GO:0043716(molecular_function:2-hydroxy-3-keto-5-methylthiopentenyl-1-phosphate phosphatase activity); GO:0043715(molecular_function:2,3-diketo-5-methylthiopentyl-1-phosphate enolase activity); GO:0043874(molecular_function:acireductone synthase activity); GO:000028…	K25773	CLSPN		COG4229(C:Energy production and conversion)	COG4229(Bifunctional enzyme that catalyzes the enolization of 2,3-diketo-5-methylthiopentyl-1-phosphate (DK-MTP-1-P) into the intermediate 2-hydroxy-3-keto-5-methylthiopentenyl-1-phosphate (HK-MTPenyl-1-P), which is then dephosphorylated to form the acireductone 1,2-dihydroxy-3-keto-5-methylthiopentene (DHK-MTPene) (By similarity))	PF00702.28(Hydrolase:haloacid dehalogenase-like hydrolase)	sp|Q7Q9C0|ENOPH_ANOGA(Enolase-phosphatase E1 OS=Anopheles gambiae OX=7165 GN=AGAP003331 PE=3 SV=5)	118275288
gene-LOC118266594	LOC118266594	A-kinase anchor protein 10, mitochondrial-like	1924	435	405	326	861	955	771	12.91	11.33	10.13	22.75	25.87	22.25	11.4567	23.6233	0.479143	-1.06147	0.00169148	0.0419012	yes	down	XP_035435927.1(A-kinase anchor protein 10, mitochondrial-like [Spodoptera frugiperda])	GO:0016301(molecular_function:kinase activity)	K16526	AKAP10		ENOG410YH1M(S:Function unknown)	ENOG410YH1M(A kinase (PRKA) anchor protein 10)	PF00615.21(RGS:Regulator of G protein signaling domain)	sp|O88845|AKA10_MOUSE(A-kinase anchor protein 10, mitochondrial OS=Mus musculus OX=10090 GN=Akap10 PE=1 SV=3)	118266594
gene-LOC118264909	LOC118264909	condensin-2 complex subunit D3-like	5406	100	77	94	240	180	192	0.95	0.69	0.93	2.03	1.56	1.77	0.856667	1.78667	0.473811	-1.07762	1.07161e-05	0.00112918	yes	down	XP_035433460.1(condensin-2 complex subunit D3-like [Spodoptera frugiperda])		K11491	NCAPD3		ENOG410XSGK(S:Function unknown)	ENOG410XSGK(Non-SMC condensin II complex, subunit D3)		sp|P42695|CNDD3_HUMAN(Condensin-2 complex subunit D3 OS=Homo sapiens OX=9606 GN=NCAPD3 PE=1 SV=2)	118264909
gene-LOC118276376	LOC118276376	THAP domain-containing protein 1-like	1317	133	151	161	330	344	329	6.25	6.72	7.98	13.84	14.78	15.08	6.98333	14.5667	0.471175	-1.08566	0.000571418	0.0201711	yes	down	XP_035450564.1(THAP domain-containing protein 1-like [Spodoptera frugiperda])	GO:0005654(cellular_component:nucleoplasm); GO:0043565(molecular_function:sequence-specific DNA binding); GO:0046872(molecular_function:metal ion binding); GO:0007049(biological_process:cell cycle)	K23203	THAP1_3		ENOG41122AW(S:Function unknown); ENOG4111FGC(K:Transcription); ENOG4111TBC(S:Function unknown)	ENOG41122AW(THAP domain containing, apoptosis associated protein 2); ENOG4111FGC(THAP domain containing, apoptosis associated protein 1); ENOG4111TBC(THAP domain containing 4)	PF05485.14(THAP:THAP domain)	sp|Q1JPT7|THAP1_DANRE(THAP domain-containing protein 1 OS=Danio rerio OX=7955 GN=thap1 PE=2 SV=2)	118276376
gene-LOC118263999	LOC118263999	DCN1-like protein 3	1758	91	71	103	221	193	186	3	2.21	3.56	6.5	5.82	5.97	2.92333	6.09667	0.467812	-1.096	4.99246e-05	0.00345556	yes	down	XP_035432192.1(DCN1-like protein 3 [Spodoptera frugiperda])		K17823	DCUN1D3		ENOG410XTIJ(S:Function unknown)	ENOG410XTIJ(DCN1, defective in cullin neddylation 1, domain containing)	PF03556.17(Cullin_binding:Cullin binding)	sp|Q8K0V2|DCNL3_MOUSE(DCN1-like protein 3 OS=Mus musculus OX=10090 GN=Dcun1d3 PE=2 SV=1)	118263999
gene-LOC118278238	LOC118278238	RNA exonuclease 1 homolog	3574	67	53	52	159	118	119	0.99	0.74	0.8	2.09	1.6	1.71	0.843333	1.8	0.467451	-1.09711	0.000246467	0.0108078	yes	down	XP_035453259.1(RNA exonuclease 1 homolog [Spodoptera frugiperda])	GO:0004527(molecular_function:exonuclease activity); GO:0046872(molecular_function:metal ion binding); GO:0003676(molecular_function:nucleic acid binding)	K14570	REX1, REXO1, REXO5, RNH70	map03008(Ribosome biogenesis in eukaryotes)	COG0847(L:Replication, recombination and repair)	COG0847(DNA polymerase iii)	PF15870.7(EloA-BP1:ElonginA binding-protein 1)	sp|Q8N1G1|REXO1_HUMAN(RNA exonuclease 1 homolog OS=Homo sapiens OX=9606 GN=REXO1 PE=1 SV=3)	118278238
gene-LOC118274046	LOC118274046	protein AF-9-like	3543	204	157	171	441	407	362	3.05	2.21	2.66	5.86	5.55	5.26	2.64	5.55667	0.466927	-1.09873	2.2053e-05	0.00192215	yes	down	XP_035447282.1(protein AF-9-like [Spodoptera frugiperda])	GO:0006355(biological_process:regulation of transcription, DNA-templated); GO:0005634(cellular_component:nucleus)	K15187	MLLT1_3, ENL, AF9	map03250(Viral life cycle - HIV-1); map05202(Transcriptional misregulation in cancer)	COG5033(K:Transcription)	COG5033(myeloid lymphoid or mixed-lineage leukemia (trithorax homolog, Drosophila))	PF03366.18(YEATS:YEATS family); PF17793.3(AHD:ANC1 homology domain (AHD))	sp|A2AM29|AF9_MOUSE(Protein AF-9 OS=Mus musculus OX=10090 GN=Mllt3 PE=1 SV=1)	118274046
gene-LOC118271122	LOC118271122	torso-like protein, transcript variant X3	2841	160.78	177.55	305.16	647.88	441.68	400.63	4.66	4.41	9.45	17.57	11.77	11.13	6.17333	13.49	0.465678	-1.1026	0.00212349	0.048754	yes	down	XP_035443089.1(torso-like protein isoform X1 [Spodoptera frugiperda])		K12377	TSL	map04013(MAPK signaling pathway - fly)	ENOG410Y4G3(S:Function unknown)	ENOG410Y4G3(-)		sp|P40689|TSL_DROME(Torso-like protein OS=Drosophila melanogaster OX=7227 GN=tsl PE=1 SV=2)	118271122
gene-LOC118267623	LOC118267623	inhibitor of nuclear factor kappa-B kinase subunit beta-like	3008	116	108	115	282	228	270	2.08	1.82	2.14	4.49	3.72	4.69	2.01333	4.3	0.46477	-1.10541	2.46524e-05	0.00208438	yes	down	XP_035437591.1(inhibitor of nuclear factor kappa-B kinase subunit beta-like [Spodoptera frugiperda])	GO:0005524(molecular_function:ATP binding); GO:0004672(molecular_function:protein kinase activity)	K07209	IKBKB, IKKB	map05166(Human T-cell leukemia virus 1 infection); map05215(Prostate cancer); map05142(Chagas disease); map05165(Human papillomavirus infection); map04657(IL-17 signaling pathway); map05145(Toxoplasmosis); map05160(Hepatitis C); map05167(Kaposi sarcoma-associated herpesvirus infection); map04014(Ras signaling pathway); map04659(Th17 cell differentiation); map04658(Th1 and Th2 cell differentiation…	ENOG410XRMU(T:Signal transduction mechanisms)	ENOG410XRMU(Inhibitor of kappa light polypeptide gene enhancer in B-cells kinase)	PF00069.27(Pkinase:Protein kinase domain); PF07714.19(PK_Tyr_Ser-Thr:Protein tyrosine and serine/threonine kinase); PF00240.25(ubiquitin:Ubiquitin family)	sp|O14920|IKKB_HUMAN(Inhibitor of nuclear factor kappa-B kinase subunit beta OS=Homo sapiens OX=9606 GN=IKBKB PE=1 SV=1)	118267623
gene-LOC118282423	LOC118282423	glutamate receptor-interacting protein 2-like	777	112.39	108.79	187.09	381.37	308.26	252.29	8.05	6.77	24.93	25.02	18.58	23.64	13.25	22.4133	0.462278	-1.11317	0.00105177	0.0302466	yes	down	XP_035459392.1(glutamate receptor-interacting protein 2-like [Spodoptera frugiperda])		K20251	GRIP		ENOG410XSUX(O:Posttranslational modification, protein turnover, chaperones)	ENOG410XSUX(Glutamate receptor interacting protein)	PF17820.3(PDZ_6:PDZ domain); PF00595.26(PDZ:PDZ domain)	sp|Q9WTW1|GRIP2_RAT(Glutamate receptor-interacting protein 2 OS=Rattus norvegicus OX=10116 GN=Grip2 PE=1 SV=1)	118282423
gene-LOC118272471	LOC118272471	craniofacial development protein 1-like, transcript variant X2	1047	99	71	94	202	236	161	6.26	4.23	6.12	11.28	13.44	9.76	5.53667	11.4933	0.460869	-1.11757	0.00152017	0.0390268	yes	down	XP_035444897.1(craniofacial development protein 1-like [Spodoptera frugiperda])		K14537	NUG2, GNL2	map03008(Ribosome biogenesis in eukaryotes)	COG1161(S:Function unknown); ENOG4111H9K(S:Function unknown)	COG1161(Required for a late step of 50S ribosomal subunit assembly. Has GTPase activity (By similarity)); ENOG4111H9K(Craniofacial development protein)	PF07572.14(BCNT:Bucentaur or craniofacial development)	sp|O88271|CFDP1_MOUSE(Craniofacial development protein 1 OS=Mus musculus OX=10090 GN=Cfdp1 PE=1 SV=1)	118272471
gene-LOC118278520	LOC118278520	mitochondrial ribonuclease P protein 1 homolog	1637	60	47	90	188	126	143	2.16	1.59	3.4	6.02	4.14	5	2.38333	5.05333	0.459853	-1.12076	0.000863363	0.0265592	yes	down	XP_035453656.1(mitochondrial ribonuclease P protein 1 homolog [Spodoptera frugiperda])	GO:0008168(molecular_function:methyltransferase activity); GO:0032259(biological_process:methylation); GO:0008033(biological_process:tRNA processing); GO:0005739(cellular_component:mitochondrion)	K17654	TRMT10C, MRPP1		ENOG4111JE4(S:Function unknown)	ENOG4111JE4(tRNA methyltransferase 10 homolog)	PF01746.23(tRNA_m1G_MT:tRNA (Guanine-1)-methyltransferase)	sp|Q7JUX9|MRRP1_DROME(Mitochondrial ribonuclease P protein 1 homolog OS=Drosophila melanogaster OX=7227 GN=trmt10c PE=1 SV=1)	118278520
gene-LOC118275562	LOC118275562	high affinity copper uptake protein 1-like, transcript variant X2	2360	281	284	276	810	626	548	6.59	6.28	6.75	16.87	13.35	12.48	6.54	14.2333	0.459417	-1.12213	1.02716e-05	0.00109049	yes	down	XP_035449464.1(high affinity copper uptake protein 1-like [Spodoptera frugiperda])	GO:0005375(molecular_function:copper ion transmembrane transporter activity); GO:0016021(cellular_component:integral component of membrane); GO:0006878(biological_process:cellular copper ion homeostasis)	K14686	SLC31A1, CTR1	map04978(Mineral absorption); map01524(Platinum drug resistance)	ENOG4111I8D(P:Inorganic ion transport and metabolism)	ENOG4111I8D(Solute carrier family 31 copper transporters member)	PF04145.17(Ctr:Ctr copper transporter family)	sp|O15431|COPT1_HUMAN(High affinity copper uptake protein 1 OS=Homo sapiens OX=9606 GN=SLC31A1 PE=1 SV=1)	118275562
gene-LOC118267954	LOC118267954	LIM/homeobox protein Lhx9-like, transcript variant X3	5546	770	553	661	1753	1214	1658	7.88	4.97	6.68	15.11	10.52	15.07	6.51	13.5667	0.457995	-1.1266	1.71321e-06	0.000254637	yes	down	KAG8113364.1(hypothetical protein SFRUCORN_016846, partial [Spodoptera frugiperda])	GO:0005634(cellular_component:nucleus); GO:0046872(molecular_function:metal ion binding); GO:0000981(molecular_function:RNA polymerase II transcription factor activity, sequence-specific DNA binding); GO:0003677(molecular_function:DNA binding)	K09373	LHX2_9		ENOG410YIJ3(K:Transcription)	ENOG410YIJ3(sequence-specific DNA binding)	PF00412.24(LIM:LIM domain); PF00046.31(Homeodomain:Homeodomain); PF05920.13(Homeobox_KN:Homeobox KN domain)	sp|A2I8Z7|LHX9_ASTFA(LIM/homeobox protein Lhx9 OS=Astyanax fasciatus OX=223369 GN=lhx9 PE=2 SV=1)	118267954
gene-LOC118264528	LOC118264528	ribosomal L1 domain-containing protein 1-like	1410	36	35	48	94	89	92	1.55	1.43	2.18	3.62	3.51	3.87	1.72	3.66667	0.457886	-1.12694	0.00146667	0.0379293	yes	down	XP_035432951.1(LOW QUALITY PROTEIN: ribosomal L1 domain-containing protein 1-like [Spodoptera frugiperda])		K14775	UTP30, RSL1D1		ENOG4111W39(S:Function unknown)	ENOG4111W39(Ribosomal L1 domain containing 1)	PF00687.23(Ribosomal_L1:Ribosomal protein L1p/L10e family)	sp|Q9VLK2|Y3096_DROME(Ribosomal L1 domain-containing protein CG13096 OS=Drosophila melanogaster OX=7227 GN=CG13096 PE=1 SV=1)	118264528
gene-LOC118280759	LOC118280759	serine protease snake-like	1297	136.91	198.24	205.67	490.82	348.07	451.46	6.56	9	10.4	20.99	15.25	21.1	8.65333	19.1133	0.455774	-1.13361	0.000942476	0.0280755	yes	down	XP_035457024.1(serine protease snake-like [Spodoptera frugiperda])					COG5640(O:Posttranslational modification, protein turnover, chaperones)	COG5640(protease)	PF00089.28(Trypsin:Trypsin)	sp|P05049|SNAK_DROME(Serine protease snake OS=Drosophila melanogaster OX=7227 GN=snk PE=1 SV=2)	118280759
gene-LOC118273078	LOC118273078	Golgi apparatus protein 1-like, transcript variant X1	3639	748.38	370.13	537.53	1559.94	1052.64	1240.74	10.9	5.07	8.15	20.22	14	17.56	8.04	17.26	0.455687	-1.13389	0.000166345	0.00822871	yes	down	XP_035445742.1(Golgi apparatus protein 1-like isoform X1 [Spodoptera frugiperda])	GO:0016021(cellular_component:integral component of membrane); GO:0000139(cellular_component:Golgi membrane)	K06816	GLG1, ESL1	map04514(Cell adhesion molecules)	ENOG410XNWV(U:Intracellular trafficking, secretion, and vesicular transport)	ENOG410XNWV(Golgi glycoprotein 1)	PF00839.19(Cys_rich_FGFR:Cysteine rich repeat)	sp|Q02391|GSLG1_CHICK(Golgi apparatus protein 1 OS=Gallus gallus OX=9031 GN=GLG1 PE=1 SV=1)	118273078
gene-LOC118276484	LOC118276484	lysine-specific histone demethylase 1A-like	3489	168.82	110.19	112.22	386.21	215.92	328.02	6.18	2.86	8.55	9.18	8.55	7.44	5.86333	8.39	0.454081	-1.13898	0.00054596	0.0196236	yes	down	XP_035450712.1(lysine-specific histone demethylase 1A-like [Spodoptera frugiperda])		K11450	KDM1A, AOF2, LSD1	map04714(Thermogenesis)			PF01593.26(Amino_oxidase:Flavin containing amine oxidoreductase); PF04433.19(SWIRM:SWIRM domain); PF13450.8(NAD_binding_8:NAD(P)-binding Rossmann-like domain); PF01266.26(DAO:FAD dependent oxidoreductase); PF07992.16(Pyr_redox_2:Pyridine nucleotide-disulphide oxidoreductase); PF01262.23(AlaDh_PNT_C:Alanine dehydrogenase/PNT, C-terminal domain); PF12831.9(FAD_oxidored:FAD dependent oxidoreductase)…	sp|O60341|KDM1A_HUMAN(Lysine-specific histone demethylase 1A OS=Homo sapiens OX=9606 GN=KDM1A PE=1 SV=2)	118276484
gene-LOC118267513	LOC118267513	zinc finger protein 383-like, transcript variant X1	1528	47	49	68	187	99	111	1.84	1.81	2.8	6.52	3.54	4.23	2.15	4.76333	0.452401	-1.14433	0.00114942	0.0323304	yes	down	XP_035437446.1(zinc finger protein 16-like isoform X1 [Spodoptera frugiperda])	GO:0005634(cellular_component:nucleus); GO:0008270(molecular_function:zinc ion binding)				ENOG410YWPZ(S:Function unknown); COG5048(S:Function unknown)	ENOG410YWPZ(-); COG5048(Zinc finger protein)	PF13465.8(zf-H2C2_2:Zinc-finger double domain); PF00096.28(zf-C2H2:Zinc finger, C2H2 type); PF13894.8(zf-C2H2_4:C2H2-type zinc finger); PF07776.17(zf-AD:Zinc-finger associated domain (zf-AD)); PF12874.9(zf-met:Zinc-finger of C2H2 type)	sp|P36197|ZEB1_CHICK(Zinc finger E-box-binding homeobox 1 OS=Gallus gallus OX=9031 GN=ZEB1 PE=2 SV=1)	118267513
gene-LOC118264526	LOC118264526	nibrin-like	2154	93	57	80	215	173	153	2.42	1.4	2.18	4.98	4.11	3.87	2	4.32	0.451681	-1.14662	8.8689e-05	0.00517475	yes	down	XP_035432948.1(nibrin-like [Spodoptera frugiperda])	GO:0007095(biological_process:mitotic G2 DNA damage checkpoint); GO:0030870(cellular_component:Mre11 complex); GO:0006302(biological_process:double-strand break repair); GO:0005524(molecular_function:ATP binding)	K10867	NBN, NBS1	map03440(Homologous recombination); map04218(Cellular senescence)	ENOG410Y1R8(T:Signal transduction mechanisms)	ENOG410Y1R8(Component of the MRE11-RAD50-NBN (MRN complex) which plays a critical role in the cellular response to DNA damage and the maintenance of chromosome integrity. The complex is involved in double-strand break (DSB) repair, DNA recombination, maintenance of telomere integrity, cell cycle checkpoint control and meiosis. The complex possesses single-strand endonuclease activity and double-s…	PF16508.7(NIBRIN_BRCT_II:Second BRCT domain on Nijmegen syndrome breakage protein); PF00498.28(FHA:FHA domain); PF16697.7(Yop-YscD_cpl:Inner membrane component of T3SS, cytoplasmic domain)	sp|Q9DE07|NBN_CHICK(Nibrin OS=Gallus gallus OX=9031 GN=NBN PE=1 SV=1)	118264526
gene-LOC118277575	LOC118277575	uncharacterized LOC118277575	2825	813	723	495	1736	1374	1750	15.96	13.1	10.13	29.9	24.06	33.09	13.0633	29.0167	0.450744	-1.14962	0.00106815	0.0305308	yes	down	XP_035452335.1(uncharacterized protein LOC118277575 [Spodoptera frugiperda])	GO:0004252(molecular_function:serine-type endopeptidase activity)				COG5640(O:Posttranslational modification, protein turnover, chaperones)	COG5640(protease)	PF00089.28(Trypsin:Trypsin)	sp|P35041|TRY7_ANOGA(Trypsin-7 OS=Anopheles gambiae OX=7165 GN=TRYP7 PE=2 SV=2)	118277575
gene-LOC118271816	LOC118271816	peptidyl-prolyl cis-trans isomerase sig-7-like	3521	74	62	107	233	201	143	1.11	0.88	1.68	3.12	2.76	2.09	1.22333	2.65667	0.447331	-1.16058	0.00104881	0.0302227	yes	down	XP_035443940.1(peptidyl-prolyl cis-trans isomerase sig-7-like [Spodoptera frugiperda])	GO:0005634(cellular_component:nucleus); GO:0003723(molecular_function:RNA binding); GO:0003755(molecular_function:peptidyl-prolyl cis-trans isomerase activity)	K12735	PPIL4		COG0652(O:Posttranslational modification, protein turnover, chaperones)	COG0652(peptidyl-prolyl cis-trans isomerase activity)	PF00160.23(Pro_isomerase:Cyclophilin type peptidyl-prolyl cis-trans isomerase/CLD); PF00076.24(RRM_1:RNA recognition motif. (a.k.a. RRM, RBD, or RNP domain))	sp|Q8WUA2|PPIL4_HUMAN(Peptidyl-prolyl cis-trans isomerase-like 4 OS=Homo sapiens OX=9606 GN=PPIL4 PE=1 SV=1)	118271816
gene-LOC118262326	LOC118262326	uncharacterized LOC118262326	614	1937.36	1645.91	1416.01	4103.58	4576.37	3189.89	281.51	231.67	226.79	537.56	610.13	457.57	246.657	535.087	0.446787	-1.16234	0.000626444	0.0215741	yes	down	XP_035429476.1(uncharacterized protein LOC118262326 [Spodoptera frugiperda])	GO:0004252(molecular_function:serine-type endopeptidase activity); GO:0046872(molecular_function:metal ion binding); GO:0006525(biological_process:arginine metabolic process); GO:0004053(molecular_function:arginase activity); GO:0000050(biological_process:urea cycle)	K01476	E3.5.3.1, rocF, arg	map00220(Arginine biosynthesis); map00330(Arginine and proline metabolism); map05146(Amoebiasis)					118262326
gene-LOC118276082	LOC118276082	BRISC complex subunit FAM175B-like	1747	91	84	110	241	211	226	3.03	2.64	3.84	7.14	6.41	7.31	3.17	6.95333	0.446333	-1.16381	2.09429e-05	0.00185983	yes	down	XP_035450136.1(BRISC complex subunit FAM175B-like [Spodoptera frugiperda])		K20774	FAM175A, ABRA1	map03440(Homologous recombination)	ENOG4110D5E(S:Function unknown)	ENOG4110D5E(family with sequence similarity 175, member A)		sp|E2AB17|F175B_CAMFO(BRISC complex subunit FAM175B OS=Camponotus floridanus OX=104421 GN=EAG_01033 PE=1 SV=1)	118276082
gene-LOC118271762	LOC118271762	nucleolar pre-ribosomal-associated protein 1-like	6062	42	43	64	125	119	110	0.35	0.34	0.56	0.94	0.92	0.9	0.416667	0.92	0.445448	-1.16667	0.000997399	0.0293402	yes	down	XP_035443846.1(nucleolar pre-ribosomal-associated protein 1-like [Spodoptera frugiperda])		K14861	URB1		ENOG410XR9W(S:Function unknown)	ENOG410XR9W(URB1 ribosome biogenesis 1 homolog (S. cerevisiae))	PF11707.10(Npa1:Ribosome 60S biogenesis N-terminal); PF16201.7(NopRA1:Nucleolar pre-ribosomal-associated protein 1)	sp|Q571H0|NPA1P_MOUSE(Nucleolar pre-ribosomal-associated protein 1 OS=Mus musculus OX=10090 GN=Urb1 PE=1 SV=2)	118271762
gene-LOC118274211	LOC118274211	G-patch domain and KOW motifs-containing protein-like	1521	149	103	163	390	273	332	5.86	3.78	6.69	13.52	9.7	12.65	5.44333	11.9567	0.443769	-1.17212	3.35642e-06	0.000423148	yes	down	XP_035447535.1(G-patch domain and KOW motifs-containing protein-like [Spodoptera frugiperda])	GO:0005634(cellular_component:nucleus)	K13101	GPKOW		ENOG410YYBE(S:Function unknown)	ENOG410YYBE(g patch domain and KOW)	PF12656.9(G-patch_2:G-patch domain); PF00467.31(KOW:KOW motif)	sp|Q90X38|GPKOW_DANRE(G-patch domain and KOW motifs-containing protein OS=Danio rerio OX=7955 GN=gpkow PE=2 SV=2)	118274211
[truncated: 933 more rows]

## Sheet: Table S5
Table S5 GO enrichment analysis results
T1F1-HS vs CKF1-HS
Enriched in upregulated DEGs
go_id	go_type	enrichment	discription	ratio_in_study	ratio_in_pop	p_uncorrected	p_corrected	enrich_factor	depth	study_count	pop_count	seq_list	neg_log10p_uncorrected	neg_log10p_corrected
			Cuticle/membrane
GO:0005201	MF	e	extracellular matrix structural constituent	2/34	7/11793	0.000167907	0.271239	0.285714	2	2	7	gene-LOC118273020;gene-LOC118273019	3.77493	0.566649
GO:0005581	CC	e	collagen trimer	2/34	5/11793	8.02e-05	0.194797	0.4	2	2	5	gene-LOC118273020;gene-LOC118273019	4.09558	0.710419
GO:0062023	CC	e	collagen-containing extracellular matrix	2/34	8/11793	0.000223472	0.271239	0.25	4	2	8	gene-LOC118273020;gene-LOC118273019	3.65078	0.566649
[truncated: 899 more rows]

## Sheet: Table S6
Table S6 KEGG enrichment analysis results
[truncated: 217 more rows]

[truncated: 1 more sheets: Table S7]
